# Supplementary material for: Facile generation of Hermes insertion mutants in prototrophic Candida glabrata for use in nutrient-limited environments
Source: Microbiol Spectr. 2026 May 29;14(7):e00848-26. doi: 10.1128/spectrum.00848-26 (PMC13340276; doi:10.1128/spectrum.00848-26)
Supplement: Supplemental tables — Tables S1 and S2. [file spectrum.00848-26-s0002.xlsx]

## Sheet: S1 - Strains
Table S1 - List of strains used in this study
		Clade	Strain	Parent	Genotype	Source	Notes
		I	M7		wild-type	Marcet-Houben (2022)
		I	AMZ12	M7	rpl28-Q38E	this study
		IIb	EB0911Sto		wild-type	Marcet-Houben (2022)
		IIb	AMZ23	EB0911Sto	rpl28-Q38E	this study
		III	DSY562		wild-type	Vale-Silva (2017)
		III	AMZ25	DSY562	rpl28-Q38E	this study
		IVa	EF1237Blo1		wild-type	Marcet-Houben (2022)
		IVa	AMZ15	EF1237Blo1	rpl28-Q38E	this study
		IVb	DPL1021		wild-type	ATCC 90030
		IVb	AMZ10	DPL1021	rpl28-Q38E	this study	DPL1021r pool-1
		V	CBS138		wild-type	ATCC 2001
		V	AMZ01	CBS138	rpl28-Q38E	this study	CBS138r pool-1
		VIa	P35-2		wild-type	Marcet-Houben (2022)
		VIa	AMZ14	P35-2	rpl28-Q38E	this study
		VIb	DPL245		wild-type	Arastehfar (2021)
		VIb	AMZ22	DPL245	rpl28-Q38E	this study
		VII	M6		wild-type	Marcet-Houben (2022)
		VII	AMZ13	M6	rpl28-Q38E	this study
		VII	BG2		wild-type	Cormack (1999)
		VII	AAH20	BG2	rpl28-Q38E	this study	BG2r pool-1
		VII	TJN72	BG2	rpl28-Q38E	this study	BG2r pool-2
		VII	ESCg274	BG2	HygR::COR1	this study
		VII	ESCg275	BG2	NatR::COR1	this study
		VII	BG14 (BG2u)	BG2	ura3∆::NeoR	Cormack (1999)	BG2u pool-3
		VII	AAH07	BG14	ura3∆::NeoR ira1∆::ScURA3	Pavesic (2023)
		VII	TJN64	BG14	ura3∆::NeoR ira2∆::ScURA3	this study
		VII	AGY25	BG14	ura3∆::NeoR rpl28-Q38E	Gale (2023)
		VII	CGM1094	BG14	ura3∆::NeoR pdr1∆::HygR	Orta-Zavalza (2013)
		VII	AMZ19	CGM1094	pdr1∆::HygR	this study

## Sheet: S2 - Oligos
Table S2 - List of oligonucleotides used in this study
	Gene	Forward Primer	Reverse Primer	Template	Purpose
	rpl28-Q38E	TTCCTTACTCCAGCTGCAAA	CCGAAATACTCTCGGGGTCC	AGY25	introduction of rpl28-Q38E mutation
	rpl28-Q38E	GCGACTGTTTTCCAACACCC	CCATTCGGATACTTCGGGGG	Q38E mutants	screening of rpl28-Q38E mutation
	URA3	GCTGTGTTGAAGACCCTGAGA	TGTGGGTAGCGAGAGTCAA	BG2	conversion of ura3∆::NeoR to URA3
	RPL28	GAGAGGGCCCTTGCCAAATGAGTGTAATACTG	GAGAAGGCCTCAGCGATGAGACCGTTAATGC	CBS138	conversion of pCU-MET3-Hermes to pCR-MET3-Hermes
	IRA2	ATCGTTACTAGAATAGCTAAAGCAGAAATTATAGAAGAGAACctaaagaaagaaaaaaagATGTCGAAAGCTACATATA	AGTTAGTTTTTAAAGCACGTTAActattcaatattatctCATTTATAGAATTTTATCTTATTAGTTTTGCTGGCCGCATC	pRS-406 plasmid	PRODIGE knockout of TJN64, amplified ScURA3 with IRA2 homology
	HR-1 and AP-1	AATACTTGCACTCAAAAGGCTTGACACC	GTTCCCATGGTACTACTCATA	gDNA with adapters	PCR-1 amplification of insertion sites
	HR-2 and AP-2_template	AATGATACGGCGACCACCGAGATCTACACCACACTTGTGCTTATCTATGTGGC	CAAGCAGAAGACGGCATACGAGATiiiiiiiiiiCGGTTAATACGACTCACTATAGG	product of PCR-1	PCR-2 attachment of index and capture sequences
	Aviti Sequencing	Forward Primer	Reverse Primer	Template	Purpose
	Spl_Top and Spl_Bot	GTTCCCATGGTACTACTCATATAATACGACTCACTATAGGTGACAGCGAGCGC*T	P GCGCTCGCTGTCACCTATAGTGAGTCGTATTATAATTTTTTTTTCAAAAAAA	sheared gDNA	splinkerette adapter for ligation
	Sequencing_F1	GGCTTACGTTTGCCTGTGGCTTGTTGAAGTTCTCTG			custom sequencing primers for Aviti
	Sequencing_F2	GCGCTCGCTGTCACCTATAGTGAGTCGTATTA
		P indicates phosphate
		* indicates a phosphorothioate bond
		iiiiiiiiii = reverse compliment of Index n
		https://support-docs.illumina.com/SHARE/AdapterSequences/Content/Illumina-UDIndexes.htm

## Sheet: Table 1 - IC50
Table 1 - IC50s across strains of C. glabrata
					CHX IC50 (µg/mL)
			strain	clade	pCR	pCU	ratio
			BG14	7	0.8	16.5	20.4
			CBS138	5	0.6	2.9	5
			DPL1021	4b	0.5	3.7	6.9
			P35-2	6a	0.6	4.4	6.8
			EF1237Blo1	4a	0.8	5.1	6.3
			M7	1	0.9	11.1	12.2
			M6	7	1	20.6	21
