# Supplementary material for: Facile generation of Hermes insertion mutants in prototrophic Candida glabrata for use in nutrient-limited environments
Source: Microbiol Spectr. 2026 May 29;14(7):e00848-26. doi: 10.1128/spectrum.00848-26 (PMC13340276; doi:10.1128/spectrum.00848-26)
Supplement: Table S3 — Tn-seq comparisons across schemes and strains. [file spectrum.00848-26-s0003.xlsx]

## Sheet: RPL28_induction_CombinedGeneCou
	Table S3 -Tn-sq reads per gene using different strains and enrichment schemes
	annotations from Gale (2023)									Comparison of CHX and FOA enrichment schemes
	CgORF	systematic gene name in C. glabrata								data type	Tn-seq counts in raw or normalized state
	CgGene	common gene name in C. glabrata								parent strain	name of C. glabrata parent strain
	ScORF	systematic gene name in S. cerevisiae								derived strain	name of C. glabrata derived strain
	ScGene	common gene name in S. cerevisiae								genotype	description of mutation in derived strain
	ScDes	gene description in S. cerevisiae								enrichment	method of enrichment of insertion sites
	Cg-to-Sc	number of paralogs in C. glabrata and S. cerevisiae								instrument	DNA sequencer used
	Anc	ancestral gene name								pool number	name of pool of transposon insertion mutants
	Cg Ess	esstiality scores								source	source of data
										sum	sum of data in each column
										data type	raw counts							incremented and normalized counts
										parent strain	BG2					DPL1021		BG2					DPL1021	CBS138		BG2
										derived strain	BG2r		BG2u		BG2u	DPL1021r		BG2r		BG2u		BG2u	DPL1021r	CBS138r	CBS138u	BG2r	BG2u
										genotype	rpl28-Q38E		ura3∆		ura3∆	rpl28-Q38E		rpl28-Q38E		ura3∆		ura3∆	rpl28-Q38E	rpl28-Q38E	ura3∆	rpl28-Q38E	ura3∆
										enrichment	CHX		FOA		FOA	CHX		CHX		FOA		FOA	CHX	CHX	FOA	CHX	FOA
										instrument	MiSeq		MiSeq		Aviti	Aviti		MiSeq		MiSeq		Aviti	Aviti	MiSeq	MiSeq	MiSeq	MiSeq
										pool number	Pool 1	Pool 2	Pool 2	Pool 3	Pool 3	Pool 1		Pool 1	Pool 2	Pool 2	Pool 3	Pool 3	Pool 1	Pool 1	Pool 1	avg	avg
										source			Gale (2023)	Gale (2023)						Gale (2023)	Gale (2023)				Nickels (2024)		Gale (2023)
	CgORF	CgGene	ScORF	ScGene	ScDes	Cg-to-Sc	Anc	Cg Ess		sum	2353165	2727293	1700515	2157490	2374676	3942106		2.73336e+06	2732528	2.73569e+06	2.73391e+06	2.73331e+06	3947341	908092	908092	2.73294e+06	2.7348e+06
	CAGL0J10384g		YGL103W	RPL28	Ribosomal 60S subunit protein L28; homologous to mammalian ribosomal protein L27A and bacterial L15; may have peptidyl transferase activity; can mutate to cycloheximide resistance	1-to-1	Anc_6.156	0.995		CAGL0J10384g	7984	12733	0	2	6	157543		9254.53	12734	1.6038	3.79231	8.03943	157544	29965.9	4.88209	10994.3	2.69806
	CAGL0I03080g	URA3	YEL021W	URA3	Orotidine 5'-phosphate decarboxylase; catalyzes a step in pyrimidine biosynthesis; protein abundance decreased in ace2 mutant cells	1-to-1	Anc_1.453	1		CAGL0I03080g	288	183	0	0	11	77		334.948	184	1.6038	1.2641	13.7819	78	37.4286	1.39488	259.474	1.43395
	CAGL0H09064g	FUR1	YHR128W	FUR1	Uracil phosphoribosyltransferase; synthesizes UMP from uracil; involved in the pyrimidine salvage pathway	1-to-1	Anc_2.118	0.695		CAGL0H09064g	529	489	3	3	2	400		614.264	490	6.41522	5.05642	3.44547	401	210.176	1.39488	552.132	5.73582
	CAGL0A00451g	PDR1	YGL013C	PDR1	Transcription factor that regulates the pleiotropic drug response; zinc cluster protein that is a master regulator involved in recruiting other zinc cluster proteins to pleiotropic drug response elements (PDREs) to fine tune the regulation of multidrug resistance genes; relocalizes to the cytosol in response to hypoxia; PDR1 has a paralog, PDR3, that arose from the whole genome duplication	1-to-2	Anc_4.113	0		CAGL0A00451g	15	8	840	1184	763	0		18.5438	9	1348.8	1497.96	877.447	1	1.43956	428.926	13.7719	1423.38
	CAGL0M01760g	CDR1	YOR153W	PDR5	Plasma membrane ATP-binding cassette (ABC) transporter; multidrug transporter actively regulated by Pdr1p; also involved in steroid transport, cation resistance, and cellular detoxification during exponential growth; PDR5 has a paralog, PDR15, that arose from the whole genome duplication	2-to-2	Anc_5.500	0.005		CAGL0M01760g	1	5	308	878	957	4		2.31798	6	495.575	1111.15	1100.25	5	2.87912	401.029	4.15899	803.362
	CAGL0H06215g	GAL11A		GAL11-B	0	2-to-1	Anc_7.081	0		CAGL0H06215g	12	7	362	704	341	53		15.0669	8	582.181	891.194	392.784	54	2.87912	13.2514	11.5334	736.687
	CAGL0F09207g	BAT1	YHR208W	BAT1	Mitochondrial branched-chain amino acid (BCAA) aminotransferase; preferentially involved in BCAA biosynthesis; homolog of murine ECA39; highly expressed during logarithmic phase and repressed during stationary phase; BAT1 has a paralog, BAT2, that arose from the whole genome duplication	2-to-2	Anc_4.389	0.78		CAGL0F09207g	461	195	8	19	0	38		535.453	196	14.4342	25.2821	1.14849	39	169.868	22.3181	365.727	19.8582
	CAGL0K03465g		YMR108W	ILV2	Acetolactate synthase; catalyses the first common step in isoleucine and valine biosynthesis and is the target of several classes of inhibitors, localizes to the mitochondria; expression of the gene is under general amino acid control	1-to-1	Anc_2.441	0.485		CAGL0K03465g	485	422	28	25	55	444		563.269	423	46.5103	32.8667	64.3155	445	290.791	46.7286	493.134	39.6885
	CAGL0B03047g	ILV5	YLR355C	ILV5	Acetohydroxyacid reductoisomerase and mtDNA binding protein; involved in branched-chain amino acid biosynthesis and maintenance of wild-type mitochondrial DNA; found in mitochondrial nucleoids	1-to-1	Anc_4.190	0.885		CAGL0B03047g	238	503	20	4	17	337		276.998	504	33.6799	6.32052	20.6728	338	70.5385	12.5539	390.499	20.0002
	CAGL0B03993g		YJR016C	ILV3	Dihydroxyacid dehydratase; catalyzes third step in the common pathway leading to biosynthesis of branched-chain amino acids	1-to-1	Anc_5.138	0.73		CAGL0B03993g	552	338	1	9	0	199		640.921	339	3.20761	12.641	1.14849	200	190.022	23.713	489.961	7.92433
	CAGL0I05126g		YER086W	ILV1	Threonine deaminase, catalyzes first step in isoleucine biosynthesis; expression is under general amino acid control; ILV1 locus exhibits highly positioned nucleosomes whose organization is independent of known ILV1 regulation	1-to-1	Anc_7.367	0.87		CAGL0I05126g	1199	446	47	3	0	172		1390.79	447	76.9826	5.05642	1.14849	173	103.648	58.5851	918.894	41.0195
	CAGL0H09152g		YKL198C	PTK1	Putative serine/threonine protein kinase; regulates spermine uptake; involved in polyamine transport; possible mitochondrial protein; PTK1 has a paralog, PTK2, that arose from the whole genome duplication	2-to-2	Anc_1.507	0		CAGL0H09152g	153740	233635	9329	10287	14365	55280		178184	233636	14963.5	13005.1	16499.2	55281	23947.1	6447.84	205910	13984.3
	CAGL0H01837g		YJR059W	PTK2	Putative serine/threonine protein kinase; involved in regulation of ion transport across plasma membrane; enhances spermine uptake; PTK2 has a paralog, PTK1, that arose from the whole genome duplication	2-to-2	Anc_1.507	0.015		CAGL0H01837g	15146	29166	173	318	571	12269		17555.2	29167	279.062	403.249	656.937	12270	266.319	94.852	23361.1	341.156
	CAGL0M09999g		YBR140C	IRA1	GTPase-activating protein; negatively regulates RAS by converting it from the GTP- to the GDP-bound inactive form, required for reducing cAMP levels under nutrient limiting conditions, mediates membrane association of adenylate cyclase; IRA1 has a paralog, IRA2, that arose from the whole genome duplication	2-to-2	Anc_3.124	0		CAGL0M09999g	45	71	13916	14739	20608	2750		53.3135	72	22320.1	18632.9	23669.2	2751	53.2637	19.5284	62.6568	20476.5
	CAGL0I07909g		YOL081W	IRA2	GTPase-activating protein; negatively regulates RAS by converting it from the GTP- to the GDP-bound inactive form, required for reducing cAMP levels under nutrient limiting conditions; similar to human neurofibromin; IRA2 has a paralog, IRA1, that arose from the whole genome duplication	2-to-2	Anc_3.124	0		CAGL0I07909g	495	485	14683	11639	11891	1381		574.859	486	23550.3	14714.2	13657.8	1382	215.934	46.0311	530.429	19132.2
	CAGL0A01628g	MIG1	YGL035C	MIG1	Transcription factor involved in glucose repression; sequence specific DNA binding protein containing two Cys2His2 zinc finger motifs; regulated by the SNF1 kinase and the GLC7 phosphatase; regulates filamentous growth along with Mig2p in response to glucose depletion	1-to-1	Anc_4.080	0		CAGL0A01628g	440	121	10037	9867	15219	336		511.114	122	16099	12474.2	17480	337	840.703	1357.22	316.557	14286.6
	CAGL0G09020g		YPL203W	TPK2	cAMP-dependent protein kinase catalytic subunit; promotes vegetative growth in response to nutrients via the Ras-cAMP signaling pathway; partially redundant with Tpk1p and Tpk3p; localizes to P-bodies during stationary phase; relocalizes to the cytosol in response to hypoxia	1-to-1	Anc_6.214	0		CAGL0G09020g	14	16	333	226	354	127		17.3848	17	535.671	286.952	407.714	128	41.7473	66.9543	17.1924	411.311
	CAGL0A03366g		YLR028C	ADE16	Enzyme of 'de novo' purine biosynthesis; contains both 5-aminoimidazole-4-carboxamide ribonucleotide transformylase and inosine monophosphate cyclohydrolase activities; ADE16 has a paralog, ADE17, that arose from the whole genome duplication; ade16 ade17 mutants require adenine and histidine	1-to-2	Anc_2.418	0		CAGL0A03366g	0	0	195	157	87	0		1.15899	1	314.346	199.729	101.067	1	1.43956	16.0411	1.07949	257.037
	CAGL0F02761g		YDR408C	ADE8	Phosphoribosyl-glycinamide transformylase; catalyzes a step in the 'de novo' purine nucleotide biosynthetic pathway	1-to-1	Anc_5.508	0		CAGL0F02761g	1	0	243	135	162	0		2.31798	1	391.328	171.918	187.204	1	2.87912	72.5339	1.65899	281.623
	CAGL0M13717g		YMR300C	ADE4	Phosphoribosylpyrophosphate amidotransferase (PRPPAT); catalyzes first step of the 'de novo' purine nucleotide biosynthetic pathway; also known as amidophosphoribosyltransferase	1-to-1	Anc_5.021	0		CAGL0M13717g	7	0	375	186	260	18		9.27191	1	603.03	236.388	299.756	19	5.75824	137.396	5.13596	419.709
	CAGL0H07887g		YGL234W	ADE5,7	Enzyme of the 'de novo' purine nucleotide biosynthetic pathway; contains aminoimidazole ribotide synthetase and glycinamide ribotide synthetase activities	1-to-1	Anc_3.557	0		CAGL0H07887g	9	16	329	301	380	55		11.5899	17	529.255	381.76	437.575	56	33.1099	182.73	14.2949	455.507
	CAGL0K04499g		YGR061C	ADE6	Formylglycinamidine-ribonucleotide (FGAM)-synthetase; catalyzes a step in the 'de novo' purine nucleotide biosynthetic pathway	1-to-1	Anc_4.207	0.03		CAGL0K04499g	6	3	470	467	692	3		8.11292	4	755.392	591.601	795.904	4	2.87912	218.299	6.05646	673.496
	CAGL0K00913g		YGR204W	ADE3	Cytoplasmic trifunctional enzyme C1-tetrahydrofolate synthase; involved in single carbon metabolism and required for biosynthesis of purines, thymidylate, methionine, and histidine; null mutation causes auxotrophy for adenine and histidine	1-to-1	Anc_5.134	0		CAGL0K00913g	371	584	392	557	640	130		431.144	585	630.295	705.37	736.182	131	174.187	308.269	508.072	667.833
	CAGL0I04444g		YAR015W	ADE1	N-succinyl-5-aminoimidazole-4-carboxamide ribotide synthetase; required for 'de novo' purine nucleotide biosynthesis; red pigment accumulates in mutant cells deprived of adenine; protein abundance increases in response to DNA replication stress	1-to-1	Anc_3.179	0.475		CAGL0I04444g	8	1	6	19	19	0		10.4309	2	11.2266	25.2821	22.9698	1	1.43956	16.7386	6.21545	18.2544
	CAGL0K10340g	ADE2	YOR128C	ADE2	Phosphoribosylaminoimidazole carboxylase; catalyzes a step in the 'de novo' purine nucleotide biosynthetic pathway; red pigment accumulates in mutant cells deprived of adenine	1-to-1	Anc_5.455	0.48		CAGL0K10340g	2	0	5	10	9	0		3.47697	1	9.62282	13.9052	11.4849	1	1.43956	6.27697	2.23848	11.764
	CAGL0A01045g		YPL262W	FUM1	Fumarase; converts fumaric acid to L-malic acid in the TCA cycle; cytosolic and mitochondrial distribution determined by the N-terminal targeting sequence, protein conformation, and status of glyoxylate shunt; phosphorylated in mitochondria	1-to-1	Anc_6.013	0		CAGL0A01045g	11	0	1014	2080	1129	4		13.9079	1	1627.86	2630.6	1297.79	5	7.1978	88.575	7.45394	2129.23
	CAGL0I07227g	IDH2	YOR136W	IDH2	Subunit of mitochondrial NAD(+)-dependent isocitrate dehydrogenase; complex catalyzes the oxidation of isocitrate to alpha-ketoglutarate in the TCA cycle; phosphorylated	1-to-1	Anc_5.473	0		CAGL0I07227g	39	2	212	415	125	105		46.3596	3	341.61	525.868	144.71	106	7.1978	48.8209	24.6798	433.739
	CAGL0G02673g	IDH1	YNL037C	IDH1	Subunit of mitochondrial NAD(+)-dependent isocitrate dehydrogenase; complex catalyzes the oxidation of isocitrate to alpha-ketoglutarate in the TCA cycle	1-to-1	Anc_2.278	0		CAGL0G02673g	84	51	502	1591	405	9		98.5141	52	806.713	2012.45	466.287	10	18.7143	133.909	75.257	1409.58
	CAGL0E01287g		YDR148C	KGD2	Dihydrolipoyl transsuccinylase; component of the mitochondrial alpha-ketoglutarate dehydrogenase complex, which catalyzes the oxidative decarboxylation of alpha-ketoglutarate to succinyl-CoA in the TCA cycle; phosphorylated	1-to-1	Anc_8.329	0		CAGL0E01287g	72	8	413	799	438	22		84.6062	9	663.975	1011.28	504.187	23	1.43956	36.9644	46.8031	837.629
	CAGL0G08712g		YIL125W	KGD1	Subunit of the mitochondrial alpha-ketoglutarate dehydrogenase complex; catalyzes a key step in the tricarboxylic acid (TCA) cycle, the oxidative decarboxylation of alpha-ketoglutarate to form succinyl-CoA	1-to-1	Anc_2.237	0		CAGL0G08712g	149	15	286	1359	869	65		173.848	16	460.292	1719.18	999.187	66	1.43956	20.2258	94.9242	1089.74
	CAGL0E03311g		YGR163W	GTR2	Putative GTP binding protein; negatively regulates Ran/Tc4 GTPase cycle; activates transcription; subunit of EGO and GSE complexes; required for sorting of Gap1p; localizes to cytoplasm and to chromatin; homolog of human RagC and RagD	1-to-1	Anc_4.054	0.01		CAGL0E03311g	25	6	34	116	9	0		30.1337	7	56.1331	147.9	11.4849	1	11.5165	64.1646	18.5669	102.017
	CAGL0B02453g		YML121W	GTR1	Cytoplasmic GTPase; forms a heterodimer with Gtr2p to stimulate TORC1 in response to amino acids; component of GSE complex, which is required for sorting of Gap1p; involved in phosphate transport and telomeric silencing; similar to human RagA and RagB	1-to-1	Anc_8.855	0.04		CAGL0B02453g	0	0	57	128	13	0		1.15899	1	93.0206	163.069	16.0789	1	1.43956	49.5183	1.07949	128.045
	CAGL0L02211g		YKR007W	MEH1/EGO1	Component of the EGO and GSE complexes; EGO is involved in the regulation of microautophagy and GSE is required for proper sorting of amino acid permease Gap1p; loss results in a defect in vacuolar acidification	1-to-1	Anc_2.517	0.11		CAGL0L02211g	0	0	15	56	1	0		1.15899	1	25.6609	72.054	2.29698	1	1.43956	20.2258	1.07949	48.8574
	CAGL0M01848g		YBR077C	SLM4/EGO3	Component of the EGO and GSE complexes; EGO is involved in the regulation of microautophagy and GSE is required for proper sorting of amino acid permease Gap1p; gene exhibits synthetic genetic interaction with MSS4	1-to-1	Anc_3.300	0.09		CAGL0M01848g	4	0	39	53	26	0		5.79495	1	64.1522	68.2616	31.0092	1	1.43956	38.3593	3.39747	66.2069
	CAGL0H06677g		YIL154C	IMP2'	Transcriptional activator involved in maintenance of ion homeostasis; also involved in protection against DNA damage caused by bleomycin and other oxidants; contains a C-terminal leucine-rich repeat	1-to-1	Anc_5.710	0		CAGL0H06677g	0	0	433	279	182	2		1.15899	1	696.051	353.949	210.174	3	2.87912	113.683	1.07949	525
	CAGL0M11880g		YCR044C	PER1	Protein of the endoplasmic reticulum; required for GPI-phospholipase A2 activity that remodels the GPI anchor as a prerequisite for association of GPI-anchored proteins with lipid rafts; functionally complemented by human ortholog PERLD1	1-to-1	Anc_1.072	0.005		CAGL0M11880g	0	0	221	230	18	0		1.15899	1	356.045	292.008	21.8213	1	1.43956	1.39488	1.07949	324.026
	CAGL0K01001g		YGR198W	YPP1	Cargo-transport protein involved in endocytosis; interacts with phosphatidylinositol-4-kinase Stt4p; is required, along with Efr3p, for the assembly and recruitment of multiple copies of the kinase into phosphoinositide kinase (PIK) patches at the plasma membrane; positively regulates Stt4p; GFP-fusion protein localizes to the cytoplasm; YGR198W is an essential gene	1-to-1	Anc_5.142	0.88		CAGL0K01001g	0	0	16	146	114	0		1.15899	1	27.2647	185.823	132.076	1	1.43956	1.39488	1.07949	106.544
	CAGL0M08030g		YJR032W	CPR7	Peptidyl-prolyl cis-trans isomerase (cyclophilin); catalyzes the cis-trans isomerization of peptide bonds N-terminal to proline residues; binds to Hsp82p and contributes to chaperone activity; plays a role in determining prion variants	1-to-1	Anc_1.456	0.045		CAGL0M08030g	0	0	36	92	0	0		1.15899	1	59.3408	117.562	1.14849	1	1.43956	1.39488	1.07949	88.4512
	CAGL0B02035g		YDR129C	SAC6	Fimbrin, actin-bundling protein; cooperates with Scp1p (calponin/transgelin) in the organization and maintenance of the actin cytoskeleton; relocalizes from plasma membrane to cytoplasm upon DNA replication stress	1-to-1	Anc_8.290	0.035		CAGL0B02035g	0	0	56	16	0	0		1.15899	1	91.4168	21.4898	1.14849	1	1.43956	1.39488	1.07949	56.4533
	CAGL0M09845g		YLR409C	UTP21	Subunit of U3-containing 90S preribosome and SSU processome complexes; involved in production of 18S rRNA and assembly of small ribosomal subunit; synthetic defect with STI1 Hsp90 cochaperone; human homolog linked to glaucoma; Small Subunit processome is also known as SSU processome	1-to-1	Anc_4.275	0.875		CAGL0M09845g	0	0	67	2	0	36		1.15899	1	109.059	3.79231	1.14849	37	4.31868	3.48721	1.07949	56.4255
	CAGL0M13145g	CSE4	YKL049C	CSE4	Centromere protein that resembles histone H3; associated with promoters, accessible chromatin and RNA polymerase II-bound regions; phosphorylated Cse4p associates with centromeres; required for proper kinetochore function; levels regulated by E3 ubiquitin ligase Psh1p; phosphorylation of Cse4p may destabilize defective kinetochores to promote bi-orientation; ubiquitination of N terminus regulates…	1-to-1	Anc_2.592	0.905		CAGL0M13145g	0	0	0	59	35	3		1.15899	1	1.6038	75.8463	41.3457	4	2.87912	4.88209	1.07949	38.725
	CAGL0C00363g	KRE9	YJL174W	KRE9	Glycoprotein involved in cell wall beta-glucan assembly; null mutation leads to severe growth defects, aberrant multibudded morphology, and mating defects	1-to-1	Anc_1.164	0.97		CAGL0C00363g	0	0	1	57	167	1		1.15899	1	3.20761	73.3181	192.946	2	1.43956	1.39488	1.07949	38.2628
	CAGL0L04832g				0	1-to-0	0	0.21		CAGL0L04832g	0	0	14	23	0	0		1.15899	1	24.0571	30.3385	1.14849	1	1.43956	1.39488	1.07949	27.1978
	CAGL0L05478g		YJL121C	RPE1	D-ribulose-5-phosphate 3-epimerase; catalyzes a reaction in the non-oxidative part of the pentose-phosphate pathway; mutants are sensitive to oxidative stress	1-to-1	Anc_1.234	0.95		CAGL0L05478g	0	0	31	0	0	0		1.15899	1	51.3217	1.2641	1.14849	1	1.43956	3.48721	1.07949	26.2929
	CAGL0A02750g		YOR117W	RPT5	ATPase of the 19S regulatory particle of the 26S proteasome; one of six ATPases of the regulatory particle; involved in the degradation of ubiquitinated substrates; recruited to the GAL1-10 promoter region upon induction of transcription; similar to human TBP1	1-to-1	Anc_5.428	0.875		CAGL0A02750g	0	0	1	29	0	0		1.15899	1	3.20761	37.9231	1.14849	1	4.31868	1.39488	1.07949	20.5654
	CAGL0H10230g		YBR060C	ORC2	Subunit of the origin recognition complex (ORC); ORC directs DNA replication by binding to replication origins and is also involved in transcriptional silencing; interacts with Spp1p and with trimethylated histone H3; phosphorylated by Cdc28p	1-to-1	Anc_3.274	0.965		CAGL0H10230g	0	0	2	28	47	0		1.15899	1	4.81141	36.659	55.1275	1	1.43956	9.76418	1.07949	20.7352
	CAGL0A03388g		YLR029C	RPL15A	Ribosomal 60S subunit protein L15A; binds to 5.8 S rRNA; homologous to mammalian ribosomal protein L15, no bacterial homolog; RPL15A has a paralog, RPL15B, that arose from the whole genome duplication	1-to-2	Anc_2.417	0.975		CAGL0A03388g	0	0	0	30	11	0		1.15899	1	1.6038	39.1872	13.7819	1	1.43956	4.88209	1.07949	20.3955
	CAGL0J05698g		YNL151C	RPC31	RNA polymerase III subunit C31	1-to-1	Anc_2.122	0.89		CAGL0J05698g	0	0	8	14	0	18		1.15899	1	14.4342	18.9616	1.14849	19	1.43956	1.39488	1.07949	16.6979
	CAGL0I00792g		YMR143W	RPS16A	Protein component of the small (40S) ribosomal subunit; homologous to mammalian ribosomal protein S16 and bacterial S9; RPS16A has a paralog, RPS16B, that arose from the whole genome duplication	1-to-2	Anc_2.386	0.94		CAGL0I00792g	0	0	0	19	3	0		1.15899	1	1.6038	25.2821	4.59396	1	1.43956	1.39488	1.07949	13.4429
	CAGL0L11242g	TEM1	YML064C	TEM1	GTP-binding protein of the Ras superfamily; involved in termination of M-phase; controls actomyosin and septin dynamics during cytokinesis	1-to-1	Anc_4.326	0.985		CAGL0L11242g	0	0	2	17	1	0		1.15899	1	4.81141	22.7539	2.29698	1	4.31868	3.48721	1.07949	13.7826
	CAGL0M05005g		YMR236W	TAF9	Subunit (17 kDa) of TFIID and SAGA complexes; involved in RNA polymerase II transcription initiation and in chromatin modification, similar to histone H3	1-to-1	Anc_8.771	0.945		CAGL0M05005g	0	0	1	17	37	0		1.15899	1	3.20761	22.7539	43.6426	1	1.43956	1.39488	1.07949	12.9807
	CAGL0K05027g		YNL220W	ADE12	Adenylosuccinate synthase; catalyzes the first step in synthesis of adenosine monophosphate from inosine 5'monophosphate during purine nucleotide biosynthesis; exhibits binding to single-stranded autonomously replicating (ARS) core sequence	1-to-1	Anc_2.023	0.57		CAGL0K05027g	0	0	1	16	1	0		1.15899	1	3.20761	21.4898	2.29698	1	1.43956	6.97441	1.07949	12.3487
	CAGL0J01265g		YMR093W	UTP15	Nucleolar protein; component of the small subunit (SSU) processome containing the U3 snoRNA that is involved in processing of pre-18S rRNA	1-to-1	Anc_2.469	0.81		CAGL0J01265g	0	0	14	1	2	0		1.15899	1	24.0571	2.52821	3.44547	1	10.0769	1.39488	1.07949	13.2926
	CAGL0K07051g		YBR236C	ABD1	Methyltransferase; catalyzes the transfer of a methyl group from S-adenosylmethionine to the GpppN terminus of capped mRNA; nuclear protein that relocalizes to the cytosol in response to hypoxia	1-to-1	Anc_6.147	0.975		CAGL0K07051g	0	0	3	12	4	1		1.15899	1	6.41522	16.4334	5.74245	2	2.87912	1.39488	1.07949	11.4243
	CAGL0D02684g		YIL144W	NDC80	Component of the kinetochore-associated Ndc80 complex; conserved coiled-coil protein involved in chromosome segregation, spindle checkpoint activity, and kinetochore assembly and clustering; evolutionarily conserved; other members include Ndc80p, Nuf2p, Scp24p, and Spc25p	1-to-1	Anc_5.696	0.985		CAGL0D02684g	0	0	14	1	0	45		1.15899	1	24.0571	2.52821	1.14849	46	4.31868	6.97441	1.07949	13.2926
	CAGL0G05115g		YBL026W	LSM2	Lsm (Like Sm) protein; part of heteroheptameric complexes (Lsm2p-7p and either Lsm1p or 8p): cytoplasmic Lsm1p complex involved in mRNA decay; nuclear Lsm8p complex part of U6 snRNP and possibly involved in processing tRNA, snoRNA, and rRNA; relocalizes from nucleus to cytoplasmic foci upon DNA replication stress	1-to-1	Anc_8.174	0.4		CAGL0G05115g	0	0	0	14	6	0		1.15899	1	1.6038	18.9616	8.03943	1	1.43956	1.39488	1.07949	10.2827
	CAGL0B02717g		YLR153C	ACS2	Acetyl-coA synthetase isoform; along with Acs1p, acetyl-coA synthetase isoform is the nuclear source of acetyl-coA for histone acetylation; mutants affect global transcription; required for growth on glucose; expressed under anaerobic conditions	1-to-1	Anc_8.367	0.89		CAGL0B02717g	0	0	9	5	0	0		1.15899	1	16.038	7.58463	1.14849	1	1.43956	2.78976	1.07949	11.8113
	CAGL0L09603g		YIR010W	DSN1	Essential component of the MIND kinetochore complex; joins kinetochore subunits contacting DNA to those contacting microtubules; important for chromosome segregation; complex consists of Mtw1p Including Nnf1p-Nsl1p-Dsn1p (MIND)	1-to-1	Anc_7.175	0.99		CAGL0L09603g	0	0	11	3	0	13		1.15899	1	19.2456	5.05642	1.14849	14	1.43956	29.2925	1.07949	12.151
	CAGL0J05434g		YNL079C	TPM1	Major isoform of tropomyosin; binds to and stabilizes actin cables and filaments, which direct polarized cell growth and the distribution of several organelles; acetylated by the NatB complex and acetylated form binds actin most efficiently; TPM1 has a paralog, TPM2, that arose from the whole genome duplication	2-to-2	Anc_2.215	0.34		CAGL0J05434g	0	0	3	10	0	0		1.15899	1	6.41522	13.9052	1.14849	1	1.43956	1.39488	1.07949	10.1602
	CAGL0G06248g		YAL025C	MAK16	Essential nuclear protein; constituent of 66S pre-ribosomal particles; required for maturation of 25S and 5.8S rRNAs; required for maintenance of M1 satellite double-stranded RNA of the L-A virus	2-to-1	Anc_7.073	0.85		CAGL0G06248g	0	0	7	6	10	2		1.15899	1	12.8304	8.84873	12.6334	3	1.43956	2.09232	1.07949	10.8396
	CAGL0F06853g		YKL021C	MAK11	Protein involved in an early step of 60S ribosomal subunit biogenesis; essential for cell growth and replication of killer M1 dsRNA virus; contains four beta-transducin repeats	1-to-1	Anc_2.663	0.92		CAGL0F06853g	0	0	0	12	6	8		1.15899	1	1.6038	16.4334	8.03943	9	4.31868	5.57953	1.07949	9.01858
	CAGL0L00319g	ERG20	YJL167W	ERG20	Farnesyl pyrophosphate synthetase; has both dimethylallyltranstransferase and geranyltranstransferase activities; catalyzes the formation of C15 farnesyl pyrophosphate units for isoprenoid and sterol biosynthesis	1-to-1	Anc_1.176	0.955		CAGL0L00319g	0	0	11	1	0	4		1.15899	1	19.2456	2.52821	1.14849	5	4.31868	1.39488	1.07949	10.8869
	CAGL0G00726g	RFA1	YAR007C	RFA1	Subunit of heterotrimeric Replication Protein A (RPA); which is a highly conserved single-stranded DNA binding protein involved in DNA replication, repair, and recombination; relocalizes to the cytosol in response to hypoxia	1-to-1	Anc_4.120	0.97		CAGL0G00726g	0	0	11	1	4	1		1.15899	1	19.2456	2.52821	5.74245	2	12.956	4.18465	1.07949	10.8869
	CAGL0D03080g		YLL004W	ORC3	Subunit of the origin recognition complex (ORC); ORC directs DNA replication by binding to replication origins and is also involved in transcriptional silencing	1-to-1	Anc_5.213	0.995		CAGL0D03080g	0	0	12	0	0	0		1.15899	1	20.8495	1.2641	1.14849	1	1.43956	2.78976	1.07949	11.0568
	CAGL0H06127g		YEL020W-A	TIM9	Essential protein of the mitochondrial intermembrane space; forms a complex with Tim10p (TIM10 complex) that delivers hydrophobic proteins to the TIM22 complex for insertion into the inner membrane	1-to-1	Anc_1.452	0.765		CAGL0H06127g	0	0	0	11	0	1		1.15899	1	1.6038	15.1693	1.14849	2	5.75824	2.78976	1.07949	8.38653
	CAGL0L07678g		YPL266W	DIM1	Essential 18S rRNA dimethylase (dimethyladenosine transferase); responsible for conserved m6(2)Am6(2)A dimethylation in 3'-terminal loop of 18S rRNA, part of 90S and 40S pre-particles in nucleolus, involved in pre-ribosomal RNA processing	1-to-1	Anc_6.001	0.985		CAGL0L07678g	0	0	0	11	43	0		1.15899	1	1.6038	15.1693	50.5336	1	1.43956	1.39488	1.07949	8.38653
	CAGL0G06666g		YNL102W	POL1	Catalytic subunit of the DNA polymerase I alpha-primase complex; required for the initiation of DNA replication during mitotic DNA synthesis and premeiotic DNA synthesis	1-to-1	Anc_2.176	0.99		CAGL0G06666g	0	0	1	10	0	0		1.15899	1	3.20761	13.9052	1.14849	1	4.31868	5.57953	1.07949	8.55638
	CAGL0I04488g		YBR017C	KAP104	Transportin or cytosolic karyopherin beta 2; functions in the rg-nuclear localization signal-mediated nuclear import/reimport of mRNA-binding proteins Nab2p and Hrp1p; regulates asymmetric protein synthesis in daughter cells during mitosis	1-to-1	Anc_3.181	1		CAGL0I04488g	0	0	0	11	21	27		1.15899	1	1.6038	15.1693	25.2668	28	10.0769	1.39488	1.07949	8.38653
	CAGL0H04653g	ERG6	YML008C	ERG6	Delta(24)-sterol C-methyltransferase; converts zymosterol to fecosterol in the ergosterol biosynthetic pathway by methylating position C-24; localized to lipid particles, the plasma membrane-associated endoplasmic reticulum, and the mitochondrial outer membrane	1-to-1	Anc_5.529	0.78		CAGL0H04653g	0	0	3	7	38	0		1.15899	1	6.41522	10.1128	44.7911	1	2.87912	1.39488	1.07949	8.26403
	CAGL0F08503g		YGR267C	FOL2	GTP-cyclohydrolase I; catalyzes the first step in the folic acid biosynthetic pathway	1-to-1	Anc_5.037	0.855		CAGL0F08503g	0	0	7	3	0	0		1.15899	1	12.8304	5.05642	1.14849	1	1.43956	12.5539	1.07949	8.94343
	CAGL0A04521g		YBL072C	RPS8A	Protein component of the small (40S) ribosomal subunit; homologous to mammalian ribosomal protein S8, no bacterial homolog; RPS8A has a paralog, RPS8B, that arose from the whole genome duplication	1-to-2	Anc_7.395	0.985		CAGL0A04521g	0	0	0	10	4	0		1.15899	1	1.6038	13.9052	5.74245	1	1.43956	3.48721	1.07949	7.75448
	CAGL0I03608g		YDL153C	SAS10	Subunit of U3-containing Small Subunit (SSU) processome complex; involved in production of 18S rRNA and assembly of small ribosomal subunit; disrupts silencing when overproduced; mutant has increased aneuploidy tolerance; essential gene	1-to-1	Anc_7.330	0.985		CAGL0I03608g	0	0	7	3	0	0		1.15899	1	12.8304	5.05642	1.14849	1	1.43956	2.78976	1.07949	8.94343
	CAGL0E06160g		YPL232W	SSO1	Plasma membrane t-SNARE; involved in fusion of secretory vesicles at the plasma membrane and in vesicle fusion during sporulation; forms a complex with Sec9p that binds v-SNARE Snc2p; syntaxin homolog; functionally redundant with Sso2p; SSO1 has a paralog, SSO2, that arose from the whole genome duplication	2-to-2	Anc_6.258	0.99		CAGL0E06160g	0	0	9	1	6	0		1.15899	1	16.038	2.52821	8.03943	1	1.43956	4.18465	1.07949	9.28313
	CAGL0G08250g		YLR244C	MAP1	Methionine aminopeptidase; catalyzes the cotranslational removal of N-terminal methionine from nascent polypeptides; function is partially redundant with that of Map2p	1-to-1	Anc_8.392	0.995		CAGL0G08250g	0	0	4	6	0	0		1.15899	1	8.01902	8.84873	1.14849	1	1.43956	1.39488	1.07949	8.43388
	CAGL0J10604g		YDR437W	GPI19	Subunit of GPI-GlcNAc transferase involved in synthesis of GlcNAc-PI; N-acetylglucosaminyl phosphatidylinositol (GlcNAc-PI) is the first intermediate in glycosylphosphatidylinositol (GPI) anchor synthesis; shares similarity with mammalian PIG-P	1-to-1	Anc_5.549	0.985		CAGL0J10604g	0	0	0	9	0	0		1.15899	1	1.6038	12.641	1.14849	1	1.43956	10.4616	1.07949	7.12242
	CAGL0F03927g		YMR217W	GUA1	GMP synthase; highly conserved enzyme that catalyzes the second step in the biosynthesis of GMP from inosine 5'-phosphate (IMP); transcription is not subject to regulation by guanine but is negatively regulated by nutrient starvation; reduction-of-function mutation gua1-G388D causes changes in cellular guanine nucleotide pools, defects in general protein synthesis, and impaired translation of GCN…	1-to-1	Anc_8.733	0.965		CAGL0F03927g	0	0	5	3	0	0		1.15899	1	9.62282	5.05642	1.14849	1	1.43956	1.39488	1.07949	7.33962
	CAGL0D04180g		YIL091C	UTP25	Nucleolar protein; required for 35S pre-RNA processing and 40S ribosomal subunit biogenesis	1-to-1	Anc_2.292	0.98		CAGL0D04180g	0	0	8	0	0	4		1.15899	1	14.4342	1.2641	1.14849	5	4.31868	1.39488	1.07949	7.84917
	CAGL0K05489g		YOR075W	UFE1	t-SNARE protein required for retrograde vesicular traffic; also required for homotypic ER membrane fusion; forms a complex with the SNAREs Sec22p, Sec20p and Use1p to mediate fusion of Golgi-derived vesicles at the ER	1-to-1	Anc_5.679	0.982857		CAGL0K05489g	0	0	8	0	0	0		1.15899	1	14.4342	1.2641	1.14849	1	1.43956	1.39488	1.07949	7.84917
	CAGL0K09614g		YNL132W	KRE33	Protein required for biogenesis of the small ribosomal subunit; required for biogenesis of the small ribosomal subunit; heterozygous mutant shows haploinsufficiency in K1 killer toxin resistance; essential gene	1-to-1	Anc_2.136	0.99		CAGL0K09614g	0	0	2	6	0	0		1.15899	1	4.81141	8.84873	1.14849	1	1.43956	2.09232	1.07949	6.83007
	CAGL0K01595g		YDL029W	ARP2	Essential component of the Arp2/3 complex; Arp2/3 is a highly conserved actin nucleation center required for the motility and integrity of actin patches; involved in endocytosis and membrane growth and polarity	1-to-1	Anc_3.161	1		CAGL0K01595g	0	0	3	5	2	1		1.15899	1	6.41522	7.58463	3.44547	2	1.43956	1.39488	1.07949	6.99992
	CAGL0L12364g		YPL028W	ERG10	Acetyl-CoA C-acetyltransferase (acetoacetyl-CoA thiolase); cytosolic enzyme that transfers an acetyl group from one acetyl-CoA molecule to another, forming acetoacetyl-CoA; involved in the first step in mevalonate biosynthesis	1-to-1	Anc_8.479	0.805		CAGL0L12364g	0	0	4	3	13	0		1.15899	1	8.01902	5.05642	16.0789	1	1.43956	1.39488	1.07949	6.53772
	CAGL0I02970g		YNL280C	ERG24	C-14 sterol reductase; acts in ergosterol biosynthesis; mutants accumulate the abnormal sterol ignosterol (ergosta-8,14 dienol), and are viable under anaerobic growth conditions but inviable on rich medium under aerobic conditions	1-to-1	Anc_3.081	0.845		CAGL0I02970g	0	0	4	3	0	24		1.15899	1	8.01902	5.05642	1.14849	25	1.43956	3.48721	1.07949	6.53772
	CAGL0G04895g		YLR370C	ARC18	Subunit of the ARP2/3 complex; ARP2/3 is required for the motility and integrity of cortical actin patches	1-to-1	Anc_4.218	0.91		CAGL0G04895g	0	0	6	1	0	0		1.15899	1	11.2266	2.52821	1.14849	1	1.43956	1.39488	1.07949	6.87742
	CAGL0D03058g		YJL001W	PRE3	Beta 1 subunit of the 20S proteasome; responsible for cleavage after acidic residues in peptides	1-to-1	Anc_5.216	0.925		CAGL0D03058g	0	0	0	7	30	0		1.15899	1	1.6038	10.1128	35.6032	1	1.43956	4.18465	1.07949	5.85832
	CAGL0L03223g		YKR037C	SPC34	Essential subunit of the Dam1 complex (aka DASH complex); complex couples kinetochores to the force produced by MT depolymerization thereby aiding in chromosome segregation; also localized to nuclear side of spindle pole body	1-to-1	Anc_1.246	0.93		CAGL0L03223g	0	0	0	7	0	0		1.15899	1	1.6038	10.1128	1.14849	1	2.87912	2.78976	1.07949	5.85832
	CAGL0D04862g		YPR135W	CTF4	Chromatin-associated protein; required for sister chromatid cohesion; interacts with DNA polymerase alpha (Pol1p) and may link DNA synthesis to sister chromatid cohesion	1-to-1	Anc_3.473	0.965		CAGL0D04862g	0	0	0	7	0	11		1.15899	1	1.6038	10.1128	1.14849	12	2.87912	1.39488	1.07949	5.85832
	CAGL0K04477g		YGR060W	ERG25	C-4 methyl sterol oxidase; catalyzes the first of three steps required to remove two C-4 methyl groups from an intermediate in ergosterol biosynthesis; mutants accumulate the sterol intermediate 4,4-dimethylzymosterol	1-to-1	Anc_4.206	0.995		CAGL0K04477g	0	0	0	7	0	0		1.15899	1	1.6038	10.1128	1.14849	1	1.43956	1.39488	1.07949	5.85832
	CAGL0H00660g		YPL252C	YAH1	Ferredoxin of the mitochondrial matrix; required for formation of cellular iron-sulfur proteins; involved in heme A biosynthesis; homologous to human adrenodoxin	1-to-1	Anc_6.288	0.91		CAGL0H00660g	0	0	2	4	0	32		1.15899	1	4.81141	6.32052	1.14849	33	4.31868	3.48721	1.07949	5.56597
	CAGL0K02079g	GLC7	YER133W	GLC7	Type 1 serine/threonine protein phosphatase catalytic subunit; involved in various processes including glycogen metabolism, sporulation, mitosis; accumulates at mating projections by interaction with Afr1p; interacts with many regulatory subunits; involved in regulation of the nucleocytoplasmic shuttling of Hxk2p; import into nucleus is inhibited during spindle assembly checkpoint arrest	1-to-1	Anc_8.159	0.955		CAGL0K02079g	0	0	6	0	0	3		1.15899	1	11.2266	1.2641	1.14849	4	5.75824	1.39488	1.07949	6.24537
	CAGL0K08382g		YKR057W	RPS21A	Protein component of the small (40S) ribosomal subunit; homologous to mammalian ribosomal protein S21, no bacterial homolog; RPS21A has a paralog, RPS21B, that arose from the whole genome duplication	1-to-2	Anc_1.213	0.955		CAGL0K08382g	0	0	6	0	0	0		1.15899	1	11.2266	1.2641	1.14849	1	1.43956	2.78976	1.07949	6.24537
	CAGL0F04433g	URA7	YBL039C	URA7	Major CTP synthase isozyme (see also URA8); catalyzes the ATP-dependent transfer of the amide nitrogen from glutamine to UTP, forming CTP, the final step in de novo biosynthesis of pyrimidines; involved in phospholipid biosynthesis; capable of forming cytoplasmic filaments termed cytoophidium, especially during conditions of glucose depletion; URA7 has a paralog, URA8, that arose from the whole g…	1-to-2	Anc_7.476	0.975		CAGL0F04433g	0	0	6	0	0	0		1.15899	1	11.2266	1.2641	1.14849	1	1.43956	1.39488	1.07949	6.24537
	CAGL0B04125g		YPR110C	RPC40	RNA polymerase subunit AC40; common to RNA polymerase I and III	1-to-1	Anc_3.428	0.98		CAGL0B04125g	0	0	0	6	0	0		1.15899	1	1.6038	8.84873	1.14849	1	4.31868	1.39488	1.07949	5.22627
	CAGL0M03861g		YOL127W	RPL25	Ribosomal 60S subunit protein L25; primary rRNA-binding ribosomal protein component of large ribosomal subunit; binds to 25S rRNA via a conserved C-terminal motif; homologous to mammalian ribosomal protein L23A and bacterial L23	1-to-1	Anc_3.043	0.99		CAGL0M03861g	0	0	1	5	0	37		1.15899	1	3.20761	7.58463	1.14849	38	5.75824	1.39488	1.07949	5.39612
	CAGL0A01958g		YOL022C	TSR4	Cytoplasmic protein required for correct processing of 20S pre-rRNA; protein required for processing of the 20S pre-rRNA at site D to generate mature 18S rRNA; essential gene in S288C background but not in CEN.PK2	1-to-1	Anc_1.365	0.97		CAGL0A01958g	0	0	4	1	0	0		1.15899	1	8.01902	2.52821	1.14849	1	1.43956	1.39488	1.07949	5.27361
	CAGL0D01298g	TKL1	YPR074C	TKL1	Transketolase; catalyzes conversion of xylulose-5-phosphate and ribose-5-phosphate to sedoheptulose-7-phosphate and glyceraldehyde-3-phosphate in the pentose phosphate pathway; needed for synthesis of aromatic amino acids; TKL1 has a paralog, TKL2, that arose from the whole genome duplication	1-to-2	Anc_3.372	0.975		CAGL0D01298g	0	0	5	0	0	0		1.15899	1	9.62282	1.2641	1.14849	1	5.75824	1.39488	1.07949	5.44346
	CAGL0G05940g		YHR141C	RPL42B	Ribosomal 60S subunit protein L42B; required for propagation of the killer toxin-encoding M1 double-stranded RNA satellite of the L-A double-stranded RNA virus; homologous to mammalian ribosomal protein L36A, no bacterial homolog; RPL42B has a paralog, RPL42A, that arose from the whole genome duplication	1-to-2	Anc_2.095	0.995		CAGL0G05940g	0	0	0	5	0	0		1.15899	1	1.6038	7.58463	1.14849	1	1.43956	1.39488	1.07949	4.59422
	CAGL0H07425g		YBR155W	CNS1	TPR-containing co-chaperone; binds both Hsp82p (Hsp90) and Ssa1p (Hsp70) and stimulates the ATPase activity of SSA1, ts mutants reduce Hsp82p function while over expression suppresses the phenotypes of an HSP82 ts allele and a cpr7 deletion	1-to-1	Anc_8.506	1		CAGL0H07425g	0	0	2	3	0	0		1.15899	1	4.81141	5.05642	1.14849	1	2.87912	1.39488	1.07949	4.93392
	CAGL0I05236g	BCY1	YIL033C	BCY1	Regulatory subunit of the cyclic AMP-dependent protein kinase (PKA); PKA is a component of a signaling pathway that controls a variety of cellular processes, including metabolism, cell cycle, stress response, stationary phase, and sporulation	1-to-1	Anc_7.206	0.35		CAGL0I05236g	0	0	2	2	0	0		1.15899	1	4.81141	3.79231	1.14849	1	1.43956	2.78976	1.07949	4.30186
	CAGL0B02497g		YML124C	TUB3	Alpha-tubulin; associates with beta-tubulin (Tub2p) to form tubulin dimer, which polymerizes to form microtubules; expressed at lower level than Tub1p; TUB3 has a paralog, TUB1, that arose from the whole genome duplication	1-to-2	Anc_8.859	0.795		CAGL0B02497g	0	0	4	0	0	0		1.15899	1	8.01902	1.2641	1.14849	1	10.0769	1.39488	1.07949	4.64156
	CAGL0C02453g		YER031C	YPT31	Rab family GTPase; involved in the exocytic pathway; mediates intra-Golgi traffic or the budding of post-Golgi vesicles from the trans-Golgi; YPT31 has a paralog, YPT32, that arose from the whole genome duplication	2-to-2	Anc_3.521	0.905		CAGL0C02453g	0	0	1	3	0	1		1.15899	1	3.20761	5.05642	1.14849	2	1.43956	1.39488	1.07949	4.13201
	CAGL0J06754g		YML112W	CTK3	Gamma subunit of C-terminal domain kinase I; CTDK-I phosphorylates RNA polymerase II subunit Rpo21p to affect transcription and pre-mRNA 3' end processing, and also phosphorylates ribosomal protein Rps2p to increase translational fidelity; protein abundance increases in response to DNA replication stress	1-to-1	Anc_8.835	0.935		CAGL0J06754g	0	0	0	4	0	0		1.15899	1	1.6038	6.32052	1.14849	1	1.43956	4.18465	1.07949	3.96216
	CAGL0M06853g		YNL026W	SAM50	Component of the Sorting and Assembly Machinery (SAM) complex; the SAM (or TOB) comlex is located in the mitochondrial outer membrane; the complex binds precursors of beta-barrel proteins and facilitates their outer membrane insertion; homologous to bacterial Omp85	1-to-1	Anc_2.304	0.955		CAGL0M06853g	0	0	3	1	0	0		1.15899	1	6.41522	2.52821	1.14849	1	1.43956	1.39488	1.07949	4.47171
	CAGL0I01078g	PFY1	YOR122C	PFY1	Profilin; binds actin, phosphatidylinositol 4,5-bisphosphate, and polyproline regions; involved in cytoskeleton organization; required for normal timing of actin polymerization in response to thermal stress; protein abundance increases in response to DNA replication stress	1-to-1	Anc_5.439	0.96		CAGL0I01078g	0	0	1	3	0	0		1.15899	1	3.20761	5.05642	1.14849	1	1.43956	1.39488	1.07949	4.13201
	CAGL0I03674g		YDL147W	RPN5	Subunit of the CSN and 26S proteasome lid complexes; similar to mammalian p55 subunit and to another S. cerevisiae regulatory subunit, Rpn7p; Rpn5p is an essential protein; the COP9 signalosome is also known as the CSN	1-to-1	Anc_7.326	0.965		CAGL0I03674g	0	0	1	3	0	0		1.15899	1	3.20761	5.05642	1.14849	1	1.43956	5.57953	1.07949	4.13201
	CAGL0L09449g		YIR009W	MSL1	U2B component of U2 snRNP; involved in splicing, binds the U2 snRNA stem-loop IV in vitro but requires association of Lea1p for in vivo binding; does not contain the conserved C-terminal RNA binding domain found in other family members	1-to-1	Anc_7.165	0.985		CAGL0L09449g	0	0	4	0	0	0		1.15899	1	8.01902	1.2641	1.14849	1	1.43956	1.39488	1.07949	4.64156
	CAGL0C00341g		YJL173C	RFA3	Subunit of heterotrimeric Replication Protein A (RPA); RPA is a highly conserved single-stranded DNA binding protein complex involved in DNA replication, repair, and recombination; protein abundance increases in response to DNA replication stress	1-to-1	Anc_1.165	0.99		CAGL0C00341g	0	0	0	4	0	0		1.15899	1	1.6038	6.32052	1.14849	1	1.43956	1.39488	1.07949	3.96216
	CAGL0H08580g		YPR048W	TAH18	Conserved NAPDH-dependent diflavin reductase; component of an early step in the cytosolic Fe-S protein assembly (CIA) machinery; transfers electrons from NADPH to the Fe-S cluster of Dre2p; plays a pro-death role under oxidative stress; Tah18p-dependent nitric oxide synthesis confers high-temperature stress tolerance	1-to-1	Anc_3.329	0.998712		CAGL0H08580g	0	0	0	4	4	0		1.15899	1	1.6038	6.32052	5.74245	1	4.31868	6.27697	1.07949	3.96216
	CAGL0E04752g		YDR059C	UBC5	Ubiquitin-conjugating enzyme; mediates selective degradation of short-lived, abnormal, or excess proteins, including histone H3; central component of the cellular stress response; expression is heat inducible; protein abundance increases in response to DNA replication stress; UBC5 has a paralog, UBC4, that arose from the whole genome duplication	1-to-2	Anc_3.308	1		CAGL0E04752g	0	0	4	0	0	0		1.15899	1	8.01902	1.2641	1.14849	1	4.31868	1.39488	1.07949	4.64156
	CAGL0F05005g		YLR277C	YSH1	Putative endoribonuclease; subunit of the mRNA cleavage and polyadenylation specificity complex; required for 3' processing, splicing, and transcriptional termination of mRNAs and snoRNAs; protein abundance increases in response to DNA replication stress; YSH1 has a paralog, SYC1, that arose from the whole genome duplication	2-to-2	Anc_6.074	1		CAGL0F05005g	0	0	4	0	0	0		1.15899	1	8.01902	1.2641	1.14849	1	1.43956	1.39488	1.07949	4.64156
	CAGL0G04521g		YJL104W	PAM16	Subunit of the import motor (PAM complex); the PAM complex is a component of the Translocase of the Inner Mitochondrial membrane (TIM23 complex); forms a 1:1 subcomplex with Pam18p and inhibits its cochaperone activity; contains a J-like domain	1-to-1	Anc_1.257	1		CAGL0G04521g	0	0	0	4	0	1		1.15899	1	1.6038	6.32052	1.14849	2	1.43956	1.39488	1.07949	3.96216
	CAGL0H05731g		YPL094C	SEC62	Essential subunit of Sec63 complex; with Sec61 complex, Kar2p/BiP and Lhs1p forms a channel competent for SRP-dependent and post-translational SRP-independent protein targeting and import into the ER; other members are Sec63p, Sec62p, Sec66p and Sec72p	1-to-1	Anc_8.572	1		CAGL0H05731g	0	0	0	4	0	1		1.15899	1	1.6038	6.32052	1.14849	2	1.43956	1.39488	1.07949	3.96216
	CAGL0J10934g		YDR311W	TFB1	Subunit of TFIIH and nucleotide excision repair factor 3 complexes; required for nucleotide excision repair, target for transcriptional activators; relocalizes to the cytosol in response to hypoxia	1-to-1	Anc_5.336	1		CAGL0J10934g	0	0	4	0	0	0		1.15899	1	8.01902	1.2641	1.14849	1	2.87912	2.78976	1.07949	4.64156
	CAGL0F02673g		YDR404C	RPB7	RNA polymerase II subunit B16; forms two subunit dissociable complex with Rpb4p; involved in recruitment of 3'-end processing factors to transcribing RNA polymerase II complex and in export of mRNA to cytoplasm under stress conditions; also involved in translation initiation	1-to-1	Anc_5.495	0.91		CAGL0F02673g	0	0	3	0	0	0		1.15899	1	6.41522	1.2641	1.14849	1	1.43956	1.39488	1.07949	3.83966
	CAGL0K09790g		YNL138W	SRV2	CAP (cyclase-associated protein); N-terminus binds adenylate cyclase and facilitates activation by RAS; N-terminus forms novel hexameric star-shaped shuriken structures that directly catalyze cofilin-mediated severing of actin filaments; C-terminus, in physically and genetically separate activity, binds and recycles cofilin bound, ADP-actin monomers, facilitating regulation of actin dynamics and …	1-to-1	Anc_2.128	0.915		CAGL0K09790g	0	0	0	3	0	0		1.15899	1	1.6038	5.05642	1.14849	1	1.43956	2.09232	1.07949	3.33011
	CAGL0H02167g		YHR083W	SAM35	Component of the sorting and assembly machinery (SAM) complex; the SAM (or TOB) complex is located in the mitochondrial outer membrane; the complex binds precursors of beta-barrel proteins and facilitates their insertion into the outer membrane	1-to-1	Anc_5.378	0.935		CAGL0H02167g	0	0	2	1	0	0		1.15899	1	4.81141	2.52821	1.14849	1	1.43956	1.39488	1.07949	3.66981
	CAGL0H03685g		YLR175W	CBF5	Pseudouridine synthase catalytic subunit of box H/ACA snoRNPs; acts on both large and small rRNAs and on snRNA U2; mutations in human ortholog dyskerin cause the disorder dyskeratosis congenita; small nucleolar ribonucleoprotein particles are also known as snoRNPs	1-to-1	Anc_1.397	0.95		CAGL0H03685g	0	0	1	2	27	0		1.15899	1	3.20761	3.79231	32.1577	1	12.956	4.88209	1.07949	3.49996
	CAGL0M01364g	CBF3D	YDR328C	SKP1	Evolutionarily conserved kinetochore protein; part of multiple protein complexes, including the SCF ubiquitin ligase complex, the CBF3 complex that binds centromeric DNA, and the RAVE complex that regulates assembly of the V-ATPase; protein abundance increases in response to DNA replication stress	1-to-1	Anc_5.371	0.975		CAGL0M01364g	0	0	0	3	0	0		1.15899	1	1.6038	5.05642	1.14849	1	1.43956	1.39488	1.07949	3.33011
	CAGL0L03872g		YNL113W	RPC19	RNA polymerase subunit AC19; common to RNA polymerases I and III	1-to-1	Anc_2.163	0.98		CAGL0L03872g	0	0	2	1	0	1		1.15899	1	4.81141	2.52821	1.14849	2	1.43956	1.39488	1.07949	3.66981
	CAGL0M01474g		YDR397C	NCB2	Subunit of a heterodimeric NC2 transcription regulator complex; complex binds to TBP and can repress transcription by preventing preinitiation complex assembly or stimulate activated transcription; homologous to human NC2beta; complex also includes Bur6p	1-to-1	Anc_5.489	0.98		CAGL0M01474g	0	0	3	0	0	13		1.15899	1	6.41522	1.2641	1.14849	14	8.63736	5.57953	1.07949	3.83966
	CAGL0M03575g		YNL290W	RFC3	Subunit of heteropentameric Replication factor C (RF-C); which is a DNA binding protein and ATPase that acts as a clamp loader of the proliferating cell nuclear antigen (PCNA) processivity factor for DNA polymerases delta and epsilon; relocalizes to the cytosol in response to hypoxia	1-to-1	Anc_3.069	0.985		CAGL0M03575g	0	0	3	0	0	0		1.15899	1	6.41522	1.2641	1.14849	1	1.43956	1.39488	1.07949	3.83966
	CAGL0E06138g		YPL231W	FAS2	Alpha subunit of fatty acid synthetase; complex catalyzes the synthesis of long-chain saturated fatty acids; contains the acyl-carrier protein domain and beta-ketoacyl reductase, beta-ketoacyl synthase and self-pantetheinylation activities	1-to-1	Anc_6.257	0.99		CAGL0E06138g	0	0	0	3	0	1		1.15899	1	1.6038	5.05642	1.14849	2	5.75824	2.09232	1.07949	3.33011
	CAGL0H00462g		YJR123W	RPS5	Protein component of the small (40S) ribosomal subunit; least basic of non-acidic ribosomal proteins; phosphorylated in vivo; essential for viability; homologous to mammalian ribosomal protein S5 and bacterial S7	1-to-1	Anc_7.509	0.99		CAGL0H00462g	0	0	3	0	3	3		1.15899	1	6.41522	1.2641	4.59396	4	1.43956	1.39488	1.07949	3.83966
	CAGL0B02794g		YLR359W	ADE13	Adenylosuccinate lyase; catalyzes two steps in the 'de novo' purine nucleotide biosynthetic pathway; expression is repressed by adenine and activated by Bas1p and Pho2p; mutations in human ortholog ADSL cause adenylosuccinase deficiency	1-to-1	Anc_4.197	0.995		CAGL0B02794g	0	0	2	1	0	0		1.15899	1	4.81141	2.52821	1.14849	1	2.87912	1.39488	1.07949	3.66981
	CAGL0G03113g		YGR095C	RRP46	Exosome non-catalytic core component; involved in 3'-5' RNA processing and degradation in both the nucleus and the cytoplasm; has similarity to E. coli RNase PH and to human hRrp46p (EXOSC5)	1-to-1	Anc_3.434	0.995		CAGL0G03113g	0	0	2	1	0	0		1.15899	1	4.81141	2.52821	1.14849	1	2.87912	4.18465	1.07949	3.66981
	CAGL0D00814g		YDL064W	UBC9	SUMO-conjugating enzyme involved in the Smt3p conjugation pathway; nuclear protein required for S- and M-phase cyclin degradation and mitotic control; involved in proteolysis mediated by the anaphase-promoting complex cyclosome (APCC)	1-to-1	Anc_4.249	1		CAGL0D00814g	0	0	0	3	0	0		1.15899	1	1.6038	5.05642	1.14849	1	20.1538	5.57953	1.07949	3.33011
	CAGL0E05500g		YOR341W	RPA190	RNA polymerase I largest subunit A190	1-to-1	Anc_7.051	1		CAGL0E05500g	0	0	1	2	2	14		1.15899	1	3.20761	3.79231	3.44547	15	11.5165	1.39488	1.07949	3.49996
	CAGL0L08844g		YPL008W	CHL1	Probable DNA helicase; involved in sister-chromatid cohesion and genome integrity and interstrand cross-link repair; interacts with ECO1 and CTF18; mutants are defective in silencing, rDNA recombination, aging and the heat shock response; FANCJ-like helicase family member; mutations in the human homolog, DDX11/ChLR1, cause Warsaw breakage syndrome	1-to-1	Anc_8.081	1		CAGL0L08844g	0	0	2	1	0	0		1.15899	1	4.81141	2.52821	1.14849	1	1.43956	2.09232	1.07949	3.66981
	CAGL0L10021g		YOR046C	DBP5	Cytoplasmic ATP-dependent RNA helicase of the DEAD-box family; involved in mRNA export from the nucleus, remodeling messenger ribonucleoprotein particles (mRNPs), with ATPase activity stimulated by Gle1p, IP6 and Nup159p; involved in translation termination along with Sup45p (eRF1); role in the cellular response to heat stress	1-to-1	Anc_5.643	1		CAGL0L10021g	0	0	0	3	0	0		1.15899	1	1.6038	5.05642	1.14849	1	1.43956	5.57953	1.07949	3.33011
	CAGL0M12166g		YAL043C	PTA1	Subunit of holo-CPF; holo-CPF is a multiprotein complex and functional homolog of mammalian CPSF, required for the cleavage and polyadenylation of mRNA and snoRNA 3' ends; involved in pre-tRNA processing; binds to the phosphorylated CTD of RNAPII	1-to-1	Anc_7.028	1		CAGL0M12166g	0	0	0	3	15	13		1.15899	1	1.6038	5.05642	18.3758	14	10.0769	2.09232	1.07949	3.33011
	CAGL0H01551g		YDR531W	CAB1	Pantothenate kinase, ATP:D-pantothenate 4'-phosphotransferase; catalyzes the first committed step in the universal biosynthetic pathway for synthesis of coenzyme A (CoA); transcriptionally regulated by Upc2p via a sterol response element	1-to-1	Anc_1.018	0.96		CAGL0H01551g	0	0	0	2	0	0		1.15899	1	1.6038	3.79231	1.14849	1	5.75824	1.39488	1.07949	2.69806
	CAGL0K08140g		YKR068C	BET3	Component of the transport protein particle (TRAPP) complex; hydrophilic protein that acts in conjunction with SNARE proteins in targeting and fusion of ER to Golgi transport vesicles	1-to-1	Anc_5.649	0.96		CAGL0K08140g	0	0	2	0	0	0		1.15899	1	4.81141	1.2641	1.14849	1	1.43956	1.39488	1.07949	3.03776
	CAGL0J07678g		YNL244C	SUI1	Translation initiation factor eIF1; component of a complex involved in recognition of the initiator codon; modulates translation accuracy at the initiation phase	1-to-1	Anc_1.118	0.975		CAGL0J07678g	0	0	0	2	0	0		1.15899	1	1.6038	3.79231	1.14849	1	2.87912	1.39488	1.07949	2.69806
	CAGL0I04400g		YJL140W	RPB4	RNA polymerase II subunit B32; forms two subunit dissociable complex with Rpb7p; involved in recruitment of 3'-end processing factors to transcribing RNA polymerase II complex and in export of mRNA to cytoplasm under stress conditions; also involved in translation initiation	1-to-1	Anc_1.208	0.98		CAGL0I04400g	0	0	1	1	0	0		1.15899	1	3.20761	2.52821	1.14849	1	1.43956	1.39488	1.07949	2.86791
	CAGL0H01815g	CBF1	YJR060W	CBF1	Basic helix-loop-helix (bHLH) protein; forms homodimer to bind E-box consensus sequence CACGTG present at MET gene promoters and centromere DNA element I (CDEI); affects nucleosome positioning at this motif; associates with other transcription factors such as Met4p and Isw1p to mediate transcriptional activation or repression; associates with kinetochore proteins, required for chromosome segregat…	1-to-1	Anc_1.508	0.985		CAGL0H01815g	0	0	1	1	0	0		1.15899	1	3.20761	2.52821	1.14849	1	1.43956	1.39488	1.07949	2.86791
	CAGL0G10109g		YPR190C	RPC82	RNA polymerase III subunit C82	1-to-1	Anc_7.547	0.99		CAGL0G10109g	0	0	0	2	0	0		1.15899	1	1.6038	3.79231	1.14849	1	2.87912	1.39488	1.07949	2.69806
	CAGL0J00209g		YGR024C	THG1	tRNAHis guanylyltransferase; adds a guanosine residue to the 5' end of tRNAH is after transcription and RNase P cleavage; can also catalyze reverse (3'-5') polymerization with certain substrates in a template-dependent reaction; couples nuclear division and migration to cell budding and cytokinesis; essential enzyme conserved among eukaryotes	1-to-1	Anc_4.161	0.99		CAGL0J00209g	0	0	2	0	0	0		1.15899	1	4.81141	1.2641	1.14849	1	1.43956	2.09232	1.07949	3.03776
	CAGL0J03146g		YER070W	RNR1	Major isoform of large subunit of ribonucleotide-diphosphate reductase; the RNR complex catalyzes rate-limiting step in dNTP synthesis, regulated by DNA replication and DNA damage checkpoint pathways via localization of small subunits; relative distribution to the nucleus increases upon DNA replication stress; RNR1 has a paralog, RNR3, that arose from the whole genome duplication	1-to-2	Anc_7.256	0.995		CAGL0J03146g	0	0	0	2	0	1		1.15899	1	1.6038	3.79231	1.14849	2	2.87912	1.39488	1.07949	2.69806
	CAGL0L11858g	CCA1	YER168C	CCA1	ATP (CTP):tRNA-specific tRNA nucleotidyltransferase; different forms targeted to the nucleus, cytosol, and mitochondrion are generated via the use of multiple transcriptional and translational start sites	1-to-1	Anc_8.233	0.995		CAGL0L11858g	0	0	2	0	0	0		1.15899	1	4.81141	1.2641	1.14849	1	1.43956	2.09232	1.07949	3.03776
	CAGL0J03476g		YCR072C	RSA4	WD-repeat protein involved in ribosome biogenesis; may interact with ribosomes; required for maturation and efficient intra-nuclear transport or pre-60S ribosomal subunits, localizes to the nucleolus	1-to-1	Anc_6.340	0.99875		CAGL0J03476g	0	0	1	1	0	0		1.15899	1	3.20761	2.52821	1.14849	1	2.87912	1.39488	1.07949	2.86791
	CAGL0D01716g		YBR088C	POL30	Proliferating cell nuclear antigen (PCNA); functions as the sliding clamp for DNA polymerase delta; may function as a docking site for other proteins required for mitotic and meiotic chromosomal DNA replication and for DNA repair	1-to-1	Anc_3.332	1		CAGL0D01716g	0	0	0	2	0	0		1.15899	1	1.6038	3.79231	1.14849	1	1.43956	1.39488	1.07949	2.69806
	CAGL0D02816g		YLL035W	GRC3	Polynucleotide kinase present on rDNA; required for efficient transcription termination by RNA polymerase I; functions with Las1p in a conserved mechanism to modulate rRNA processing and ribosome biogenesis; required for cell growth; mRNA is cell-cycle regulated	1-to-1	Anc_4.022	1		CAGL0D02816g	0	0	2	0	0	0		1.15899	1	4.81141	1.2641	1.14849	1	1.43956	1.39488	1.07949	3.03776
	CAGL0F07337g		YGL116W	CDC20	Activator of anaphase-promoting complex/cyclosome (APC/C); APC/C is required for metaphase/anaphase transition; directs ubiquitination of mitotic cyclins, Pds1p, and other anaphase inhibitors; cell-cycle regulated; potential Cdc28p substrate; relative distribution to the nucleus increases upon DNA replication stress	1-to-1	Anc_6.135	1		CAGL0F07337g	0	0	0	2	0	0		1.15899	1	1.6038	3.79231	1.14849	1	1.43956	2.78976	1.07949	2.69806
	CAGL0J08140g		YNL267W	PIK1	Phosphatidylinositol 4-kinase; catalyzes first step in the biosynthesis of phosphatidylinositol-4,5-biphosphate; may control cytokinesis through the actin cytoskeleton; may control nonselective autophagy and mitophagy through trafficking of Atg9p	1-to-1	Anc_1.085	1		CAGL0J08140g	0	0	0	2	0	0		1.15899	1	1.6038	3.79231	1.14849	1	1.43956	2.09232	1.07949	2.69806
	CAGL0K01837g		YDL015C	TSC13	Enoyl reductase; catalyzes the last step in each cycle of very long chain fatty acid elongation; localizes to the ER, highly enriched in a structure marking nuclear-vacuolar junctions; coimmunoprecipitates with elongases Fen1p and Sur4p; protein increases in abundance and relative distribution to ER foci increases upon DNA replication stress	1-to-1	Anc_3.184	1		CAGL0K01837g	0	0	0	2	0	0		1.15899	1	1.6038	3.79231	1.14849	1	1.43956	1.39488	1.07949	2.69806
	CAGL0L07370g		YDL103C	QRI1	UDP-N-acetylglucosamine pyrophosphorylase; catalyzes the formation of UDP-N-acetylglucosamine (UDP-GlcNAc), which is important in cell wall biosynthesis, protein N-glycosylation, and GPI anchor biosynthesis; protein abundance increases in response to DNA replication stress	1-to-1	Anc_2.348	1		CAGL0L07370g	0	0	0	2	0	0		1.15899	1	1.6038	3.79231	1.14849	1	1.43956	1.39488	1.07949	2.69806
	CAGL0M07095g	ERG9	YHR190W	ERG9	Farnesyl-diphosphate farnesyl transferase (squalene synthase); joins two farnesyl pyrophosphate moieties to form squalene in the sterol biosynthesis pathway	1-to-1	Anc_8.857	1		CAGL0M07095g	0	0	0	2	1	0		1.15899	1	1.6038	3.79231	2.29698	1	1.43956	1.39488	1.07949	2.69806
	CAGL0B03597g		YEL058W	PCM1	Essential N-acetylglucosamine-phosphate mutase; converts GlcNAc-6-P to GlcNAc-1-P, which is a precursor for the biosynthesis of chitin and for the formation of N-glycosylated mannoproteins and glycosylphosphatidylinositol anchors	1-to-1	Anc_6.011	0.915		CAGL0B03597g	0	0	0	1	7	0		1.15899	1	1.6038	2.52821	9.18792	1	2.87912	2.09232	1.07949	2.06601
	CAGL0A02948g		YDR373W	FRQ1	N-myristoylated calcium-binding protein; may have a role in intracellular signaling through its regulation of the phosphatidylinositol 4-kinase Pik1p; member of the recoverin/frequenin branch of the EF-hand superfamily	1-to-1	Anc_5.444	0.925		CAGL0A02948g	0	0	0	1	0	0		1.15899	1	1.6038	2.52821	1.14849	1	1.43956	1.39488	1.07949	2.06601
	CAGL0A03168g		YDR382W	RPP2B	Ribosomal protein P2 beta; a component of the ribosomal stalk, which is involved in the interaction between translational elongation factors and the ribosome; regulates the accumulation of P1 (Rpp1Ap and Rpp1Bp) in the cytoplasm	1-to-1	Anc_5.462	0.93		CAGL0A03168g	0	0	1	0	4	3		1.15899	1	3.20761	1.2641	5.74245	4	11.5165	4.88209	1.07949	2.23586
	CAGL0J00957g		YLR009W	RLP24	Essential protein required for ribosomal large subunit biogenesis; associated with pre-60S ribosomal subunits; stimulates the ATPase activity of Afg2p, which is required for release of Rlp24p from the pre-60S particle; has similarity to Rpl24Ap and Rpl24Bp	1-to-1	Anc_5.233	0.93		CAGL0J00957g	0	0	0	1	23	0		1.15899	1	1.6038	2.52821	27.5638	1	4.31868	1.39488	1.07949	2.06601
	CAGL0D00858g		YDL061C	RPS29B	Protein component of the small (40S) ribosomal subunit; homologous to mammalian ribosomal protein S29 and bacterial S14; RPS29B has a paralog, RPS29A, that arose from the whole genome duplication	1-to-2	Anc_4.245	0.94		CAGL0D00858g	0	0	0	1	0	0		1.15899	1	1.6038	2.52821	1.14849	1	1.43956	2.09232	1.07949	2.06601
	CAGL0F00319g		YJR074W	MOG1	Conserved nuclear protein that interacts with GTP-Gsp1p; stimulates nucleotide release from Gsp1p; involved in nuclear protein import; nucleotide release is inhibited by Yrb1p	1-to-1	Anc_1.529	0.965		CAGL0F00319g	0	0	1	0	0	0		1.15899	1	3.20761	1.2641	1.14849	1	2.87912	1.39488	1.07949	2.23586
	CAGL0H07073g		YDR320C-A	DAD4	Essential subunit of the Dam1 complex (aka DASH complex); complex couples kinetochores to the force produced by MT depolymerization thereby aiding in chromosome segregation; is transferred to the kinetochore prior to mitosis	1-to-1	Anc_5.354	0.975		CAGL0H07073g	0	0	1	0	0	1		1.15899	1	3.20761	1.2641	1.14849	2	1.43956	1.39488	1.07949	2.23586
	CAGL0L05390g		YKL013C	ARC19	Subunit of the ARP2/3 complex; ARP2/3 is required for the motility and integrity of cortical actin patches	1-to-1	Anc_2.650	0.985		CAGL0L05390g	0	0	0	1	0	0		1.15899	1	1.6038	2.52821	1.14849	1	1.43956	1.39488	1.07949	2.06601
	CAGL0D01914g		YLR026C	SED5	cis-Golgi t-SNARE syntaxin; required for vesicular transport between the ER and the Golgi complex; binds at least 9 SNARE proteins	1-to-1	Anc_2.421	0.99		CAGL0D01914g	0	0	1	0	0	0		1.15899	1	3.20761	1.2641	1.14849	1	1.43956	1.39488	1.07949	2.23586
	CAGL0H05533g		YPL082C	MOT1	Essential protein involved in regulation of transcription; removes Spt15p (TBP) from DNA via its C-terminal ATPase activity, forms a complex with TBP that binds TATA DNA with high affinity but with altered specificity; the Mot1p-Spt15p-DNA ternary complex contains unbent DNA	1-to-1	Anc_8.555	0.99		CAGL0H05533g	0	0	1	0	0	3		1.15899	1	3.20761	1.2641	1.14849	4	1.43956	2.09232	1.07949	2.23586
	CAGL0H08217g		YOR026W	BUB3	Kinetochore checkpoint WD40 repeat protein; localizes to kinetochores during prophase and metaphase, delays anaphase in the presence of unattached kinetochores; forms complexes with Mad1p-Bub1p and with Cdc20p, binds Mad2p and Mad3p	1-to-1	Anc_5.615	0.99		CAGL0H08217g	0	0	0	1	0	0		1.15899	1	1.6038	2.52821	1.14849	1	7.1978	2.78976	1.07949	2.06601
	CAGL0I03234g		YEL026W	SNU13	RNA binding protein; part of U3 snoRNP involved in rRNA processing, part of U4/U6-U5 tri-snRNP involved in mRNA splicing, similar to human 15.5K protein	1-to-1	Anc_1.465	0.99		CAGL0I03234g	0	0	0	1	0	0		1.15899	1	1.6038	2.52821	1.14849	1	1.43956	1.39488	1.07949	2.06601
	CAGL0L03245g		YKR038C	KAE1	Highly conserved ATPase of HSP70/DnaK family; component of the EKC/KEOPS complex with Bud32p, Cgi121p, Pcc1p, and Gon7p; EKC/KEOPS complex is required for t6A tRNA modification and may have roles in telomere maintenance and transcription	1-to-1	Anc_1.245	0.99		CAGL0L03245g	0	0	1	0	0	1		1.15899	1	3.20761	1.2641	1.14849	2	1.43956	1.39488	1.07949	2.23586
	CAGL0G03575g		YER117W	RPL23B	Ribosomal 60S subunit protein L23B; homologous to mammalian ribosomal protein L23 and bacterial L14; RPL23B has a paralog, RPL23A, that arose from the whole genome duplication	1-to-2	Anc_7.417	0.995		CAGL0G03575g	0	0	1	0	0	0		1.15899	1	3.20761	1.2641	1.14849	1	1.43956	1.39488	1.07949	2.23586
	CAGL0M05335g		YBR198C	TAF5	Subunit (90 kDa) of TFIID and SAGA complexes; involved in RNA polymerase II transcription initiation and in chromatin modification	1-to-1	Anc_8.544	0.995		CAGL0M05335g	0	0	0	1	0	4		1.15899	1	1.6038	2.52821	1.14849	5	1.43956	1.39488	1.07949	2.06601
	CAGL0M12595g		YIL062C	ARC15	Subunit of the ARP2/3 complex; ARP2/3 is required for the motility and integrity of cortical actin patches; has mRNA binding activity	1-to-1	Anc_7.252	0.995		CAGL0M12595g	0	0	1	0	0	0		1.15899	1	3.20761	1.2641	1.14849	1	1.43956	1.39488	1.07949	2.23586
	CAGL0A00407g	SCL1	YGL011C	SCL1	Alpha 1 subunit of the 20S proteasome; involved in the degradation of ubiquitinated substrates; 20S proteasome is the core complex of the 26S proteasome; essential for growth; detected in the mitochondria	1-to-1	Anc_4.110	1		CAGL0A00407g	0	0	1	0	0	55		1.15899	1	3.20761	1.2641	1.14849	56	2.87912	1.39488	1.07949	2.23586
	CAGL0A02090g		YHR020W		Prolyl-tRNA synthetase; N-terminal domain shows weak homology to prokaryotic posttransfer editing domain, but does not possess posttransfer editing activity; may interact with ribosomes, based on co-purification experiments	1-to-1	Anc_1.352	1		CAGL0A02090g	0	0	1	0	1	0		1.15899	1	3.20761	1.2641	2.29698	1	1.43956	1.39488	1.07949	2.23586
	CAGL0A02772g		YDR364C	CDC40	Pre-mRNA splicing factor; important for catalytic step II of pre-mRNA splicing and plays a role in cell cycle progression; required for DNA synthesis during mitosis and meiosis; has WD repeats	1-to-1	Anc_5.429	1		CAGL0A02772g	0	0	0	1	0	0		1.15899	1	1.6038	2.52821	1.14849	1	1.43956	1.39488	1.07949	2.06601
	CAGL0D04884g		YPR137W	RRP9	Protein involved in pre-rRNA processing; associated with U3 snRNP; component of small ribosomal subunit (SSU) processosome; ortholog of the human U3-55k protein	1-to-1	Anc_3.474	1		CAGL0D04884g	0	0	1	0	0	0		1.15899	1	3.20761	1.2641	1.14849	1	1.43956	3.48721	1.07949	2.23586
	CAGL0G02475g		YKR094C	RPL40B	Ubiquitin-ribosomal 60S subunit protein L40B fusion protein; cleaved to yield ubiquitin and ribosomal protein L40B; ubiquitin may facilitate assembly of the ribosomal protein into ribosomes; homologous to mammalian ribosomal protein L40, no bacterial homolog; RPL40B has a paralog, RPL40A, that arose from the whole genome duplication	1-to-2	Anc_5.701	1		CAGL0G02475g	0	0	1	0	0	0		1.15899	1	3.20761	1.2641	1.14849	1	1.43956	1.39488	1.07949	2.23586
	CAGL0G07535g		YOR294W	RRS1	Essential protein that binds ribosomal protein L11; required for nuclear export of the 60S pre-ribosomal subunit during ribosome biogenesis; localizes to the nucleolus and in foci along nuclear periphery; cooperates with Ebp2p and Mps3p to mediate telomere clustering by binding Sir4p, but is not involved in telomere tethering; mouse homolog shows altered expression in Huntington's disease model m…	1-to-1	Anc_8.763	1		CAGL0G07535g	0	0	1	0	0	51		1.15899	1	3.20761	1.2641	1.14849	52	10.0769	4.18465	1.07949	2.23586
	CAGL0H04081g	ERG13	YML126C	ERG13	3-hydroxy-3-methylglutaryl-CoA (HMG-CoA) synthase; catalyzes the formation of HMG-CoA from acetyl-CoA and acetoacetyl-CoA; involved in the second step in mevalonate biosynthesis	1-to-1	Anc_8.864	1		CAGL0H04081g	0	0	0	1	0	0		1.15899	1	1.6038	2.52821	1.14849	1	1.43956	4.88209	1.07949	2.06601
	CAGL0H05445g	PGI1	YBR196C	PGI1	Glycolytic enzyme phosphoglucose isomerase; catalyzes the interconversion of glucose-6-phosphate and fructose-6-phosphate; required for cell cycle progression and completion of the gluconeogenic events of sporulation	1-to-1	Anc_8.547	1		CAGL0H05445g	0	0	0	1	0	0		1.15899	1	1.6038	2.52821	1.14849	1	1.43956	1.39488	1.07949	2.06601
	CAGL0I08327g		YER025W	GCD11	Gamma subunit of the translation initiation factor eIF2; involved in the identification of the start codon; binds GTP when forming the ternary complex with GTP and tRNAi-Met; mutations in human ortholog cause X-linked intellectual disability (XLID)	1-to-1	Anc_7.513	1		CAGL0I08327g	0	0	0	1	0	0		1.15899	1	1.6038	2.52821	1.14849	1	1.43956	1.39488	1.07949	2.06601
	CAGL0I09152g		YBR257W	POP4	Subunit of both RNase MRP and nuclear RNase P; RNase MRP cleaves pre-rRNA, while nuclear RNase P cleaves tRNA precursors to generate mature 5' ends and facilitates turnover of nuclear RNAs; binds to the RPR1 RNA subunit in RNase P	1-to-1	Anc_1.346	1		CAGL0I09152g	0	0	1	0	0	21		1.15899	1	3.20761	1.2641	1.14849	22	4.31868	1.39488	1.07949	2.23586
	CAGL0J10912g		YHR065C	RRP3	Protein involved in rRNA processing; required for maturation of the 35S primary transcript of pre-rRNA and for cleavage leading to mature 18S rRNA; homologous to eIF-4a, which is a DEAD box RNA-dependent ATPase with helicase activity	1-to-1	Anc_5.337	1		CAGL0J10912g	0	0	1	0	0	0		1.15899	1	3.20761	1.2641	1.14849	1	4.31868	9.06673	1.07949	2.23586
	CAGL0K00605g		YJL194W	CDC6	Essential ATP-binding protein required for DNA replication; component of the pre-replicative complex (pre-RC) which requires ORC to associate with chromatin and is in turn required for Mcm2-7p DNA association; homologous to S. pombe Cdc18p; relocalizes from nucleus to cytoplasm upon DNA replication stress	1-to-1	Anc_1.142	1		CAGL0K00605g	0	0	1	0	0	0		1.15899	1	3.20761	1.2641	1.14849	1	1.43956	1.39488	1.07949	2.23586
	CAGL0K12848g	SEC53	YFL045C	SEC53	Phosphomannomutase; involved in synthesis of GDP-mannose and dolichol-phosphate-mannose; required for folding and glycosylation of secretory proteins in the ER lumen	1-to-1	Anc_8.009	1		CAGL0K12848g	0	0	1	0	0	1		1.15899	1	3.20761	1.2641	1.14849	2	1.43956	2.09232	1.07949	2.23586
	CAGL0L04862g		YGR119C	NUP57	FG-nucleoporin component of central core of the nuclear pore complex; contributes directly to nucleocytoplasmic transport and maintenance of the nuclear pore complex (NPC) permeability barrier; found in stable complex with Nic96p and two other FG-nucleoproteins (Nsp1p and Nup49p)	1-to-1	Anc_3.471	1		CAGL0L04862g	0	0	0	1	0	0		1.15899	1	1.6038	2.52821	1.14849	1	1.43956	2.78976	1.07949	2.06601
	CAGL0L07150g		YDL092W	SRP14	Signal recognition particle (SRP) subunit; interacts with the RNA component of SRP to form the Alu domain, which is the region of SRP responsible for arrest of nascent chain elongation during membrane targeting; homolog of mammalian SRP14	1-to-1	Anc_2.364	1		CAGL0L07150g	0	0	0	1	0	0		1.15899	1	1.6038	2.52821	1.14849	1	1.43956	1.39488	1.07949	2.06601
	CAGL0L11638g		YDR365C	ESF1	Nucleolar protein involved in pre-rRNA processing; depletion causes severely decreased 18S rRNA levels	1-to-1	Anc_5.430	1		CAGL0L11638g	0	0	0	1	0	2		1.15899	1	1.6038	2.52821	1.14849	3	1.43956	2.78976	1.07949	2.06601
	CAGL0M01210g		YHR085W	IPI1	Component of the Rix1 complex and possibly pre-replicative complexes; required for processing of ITS2 sequences from 35S pre-rRNA; component of the pre-60S ribosomal particle with the dynein-related AAA-type ATPase Mdn1p; required for pre-replicative complex (pre-RC) formation and maintenance during DNA replication licensing; relocalizes to the cytosol in response to hypoxia; essential gene	1-to-1	Anc_5.381	1		CAGL0M01210g	0	0	0	1	0	0		1.15899	1	1.6038	2.52821	1.14849	1	1.43956	1.39488	1.07949	2.06601
	CAGL0D00869g	0	0	0	Protein of unknown function	1-to-0	0	0		CAGL0D00869g	0	0	0	0	0	0		1.15899	1	1.6038	1.2641	1.14849	1	2.87912	1.39488	1.07949	1.43395
	CAGL0D02640g	HXT2-B	0	0	Has domain(s) with predicted substrate-specific transmembrane transporter activity; transmembrane transporter activity; role in transmembrane transport and integral component of membrane; membrane localization	1-to-0	0	0		CAGL0D02640g	0	0	0	0	0	0		1.15899	1	1.6038	1.2641	1.14849	1	1.43956	1.39488	1.07949	1.43395
	CAGL0D02662g	HXT2-C	0	0	Has domain(s) with predicted substrate-specific transmembrane transporter activity; transmembrane transporter activity; role in transmembrane transport and integral component of membrane; membrane localization	1-to-0	0	0		CAGL0D02662g	0	0	0	0	0	0		1.15899	1	1.6038	1.2641	1.14849	1	1.43956	1.39488	1.07949	1.43395
	CAGL0E00341g	MTL1a	YCR097W	HMRA1	Mating type protein a1; differentially spliced transcript; expressed in both MATa and MATalpha strains	1-to-1	0	0		CAGL0E00341g	0	0	0	0	0	0		1.15899	1	1.6038	1.2641	1.14849	1	11.5165	15.3437	1.07949	1.43395
	CAGL0H04257g	MT-II	0	0	Copper-binding metallothionein; involved in sequestration of metal ions; inducible by copper and silver; present in multiple (3-9) tandemly arranged copies in various strains; gene is downregulated in azole-resistant strain	1-to-0	0	0		CAGL0H04257g	0	0	0	0	0	0		1.15899	1	1.6038	1.2641	1.14849	1	1.43956	1.39488	1.07949	1.43395
	CAGL0H04279g	MT-IIB	0	0	Copper-binding metallothionein; involved in sequestration of metal ions; inducible by copper and silver; present in multiple (3-9) tandemly arranged copies in various strains	1-to-0	0	0		CAGL0H04279g	0	0	0	0	0	0		1.15899	1	1.6038	1.2641	1.14849	1	1.43956	1.39488	1.07949	1.43395
	CAGL0H04290g	MT-IIC	0	0	Copper-binding metallothionein; involved in sequestration of metal ions; inducible by copper and silver; present in multiple (3-9) tandemly arranged copies in various strains; gene is downregulated in azole-resistant strain	1-to-0	0	0		CAGL0H04290g	0	0	0	0	0	0		1.15899	1	1.6038	1.2641	1.14849	1	1.43956	1.39488	1.07949	1.43395
	CAGL0L13552g	EPA14a	0	0	Putative adhesin-like cell wall protein (adhesin cluster I); predicted GPI-anchor	1-to-0	0	0		CAGL0L13552g	0	0	0	0	0	0		1.15899	1	1.6038	1.2641	1.14849	1	1.43956	1.39488	1.07949	1.43395
	CAGL0M00792g	0	0	0	Protein of unknown function	1-to-0	0	0		CAGL0M00792g	0	0	0	0	0	0		1.15899	1	1.6038	1.2641	1.14849	1	1.43956	1.39488	1.07949	1.43395
	CAGL0M14300g	EPA14b	0	0	Putative adhesin-like cell wall protein (adhesin cluster I); predicted GPI-anchor	1-to-0	0	0		CAGL0M14300g	0	0	0	0	0	0		1.15899	1	1.6038	1.2641	1.14849	1	1.43956	1.39488	1.07949	1.43395
	CAGL0A02189g		YDR341C	RRS1	Arginyl-tRNA synthetase; the authentic, non-tagged protein is detected in highly purified mitochondria in high-throughput studies; YDR341C has a paralog, MSR1, that arose from the whole genome duplication	2-to-2	Anc_5.393	0.859282		CAGL0A02189g	0	0	0	0	0	0		1.15899	1	1.6038	1.2641	1.14849	1	1.43956	1.39488	1.07949	1.43395
	CAGL0B01232g	EMG1	YLR186W	EMG1	Methyltransferase for rRNA; catalyzes methylation of the pseudouridine residue 1191 of 18S rRNA; member of the SPOUT methyltransferase family; required for maturation of 18S rRNA and for 40S ribosomal subunit production independently of methyltransferase activity; forms homodimers; human ortholog is mutated in Bowen-Conradi syndrome, and the equivalent mutation in yeast affects Emg1p dimerization…	1-to-1	Anc_1.064	0.859282		CAGL0B01232g	0	0	0	0	0	0		1.15899	1	1.6038	1.2641	1.14849	1	1.43956	1.39488	1.07949	1.43395
	CAGL0B01331g		YOL149W	DCP1	Subunit of the Dcp1p-Dcp2p decapping enzyme complex; decapping complex removes the 5' cap structure from mRNAs prior to their degradation; enhances the activity of catalytic subunit Dcp2p; regulated by DEAD box protein Dhh1p; forms cytoplasmic foci upon DNA replication stress	1-to-1	Anc_3.001	0.859282		CAGL0B01331g	0	0	0	0	10	0		1.15899	1	1.6038	1.2641	12.6334	1	1.43956	3.48721	1.07949	1.43395
	CAGL0F01045g		YOL040C	RPS15	Protein component of the small (40S) ribosomal subunit; homologous to mammalian ribosomal protein S15 and bacterial S19	1-to-1	Anc_7.095	0.859282		CAGL0F01045g	0	0	0	0	0	0		1.15899	1	1.6038	1.2641	1.14849	1	1.43956	1.39488	1.07949	1.43395
	CAGL0F07755g	CEP3	YMR168C	CEP3	Essential kinetochore protein; component of the CBF3 complex that binds the CDEIII region of the centromere; contains an N-terminal Zn2Cys6 type zinc finger domain, a C-terminal acidic domain, and a putative coiled coil dimerization domain	1-to-1	Anc_2.340	0.859282		CAGL0F07755g	0	0	0	0	0	0		1.15899	1	1.6038	1.2641	1.14849	1	1.43956	6.97441	1.07949	1.43395
	CAGL0G05874g	0	YHR143W-A	RPC10	Ortholog(s) have RNA polymerase I activity; RNA polymerase II activity; RNA polymerase III activity; RNA-directed 5'-3' RNA polymerase activity; zinc ion binding activity	1-to-1	Anc_2.087	0.859282		CAGL0G05874g	0	0	0	0	0	0		1.15899	1	1.6038	1.2641	1.14849	1	1.43956	1.39488	1.07949	1.43395
	CAGL0H00220g		YLR459W	GAB1	GPI transamidase subunit; involved in attachment of glycosylphosphatidylinositol (GPI) anchors to proteins; may have a role in recognition of the attachment signal or of the lipid portion of GPI	1-to-1	Anc_7.538	0.859282		CAGL0H00220g	0	0	0	0	0	0		1.15899	1	1.6038	1.2641	1.14849	1	1.43956	1.39488	1.07949	1.43395
	CAGL0H01881g		YJR057W	CDC8	Thymidylate and uridylate kinase; functions in de novo biosynthesis of pyrimidine deoxyribonucleotides; converts dTMP to dTDP and dUMP to dUTP; essential for mitotic and meiotic DNA replication; homologous to S. pombe Tmp1p	1-to-1	Anc_1.504	0.859282		CAGL0H01881g	0	0	0	0	0	0		1.15899	1	1.6038	1.2641	1.14849	1	1.43956	1.39488	1.07949	1.43395
	CAGL0J00737g		YHR021C	RPS27B	Protein component of the small (40S) ribosomal subunit; homologous to mammalian ribosomal protein S27, no bacterial homolog; RPS27B has a paralog, RPS27A, that arose from the whole genome duplication	1-to-2	Anc_5.265	0.859282		CAGL0J00737g	0	0	0	0	0	0		1.15899	1	1.6038	1.2641	1.14849	1	1.43956	2.09232	1.07949	1.43395
	CAGL0J09614g		YDL208W	NHP2	Protein related to mammalian high mobility group (HMG) proteins; nuclear protein; essential for function of H/ACA-type snoRNPs, which are involved in 18S rRNA processing	1-to-1	Anc_8.465	0.859282		CAGL0J09614g	0	0	0	0	0	0		1.15899	1	1.6038	1.2641	1.14849	1	1.43956	2.78976	1.07949	1.43395
	CAGL0K06281g		YDR454C	GUK1	Guanylate kinase; converts GMP to GDP; required for growth and mannose outer chain elongation of cell wall N-linked glycoproteins	1-to-1	Anc_5.572	0.859282		CAGL0K06281g	0	0	0	0	0	0		1.15899	1	1.6038	1.2641	1.14849	1	1.43956	1.39488	1.07949	1.43395
	CAGL0E05016g		YGL148W	ARO2	Bifunctional chorismate synthase and flavin reductase; catalyzes the conversion of 5-enolpyruvylshikimate 3-phosphate (EPSP) to form chorismate, which is a precursor to aromatic amino acids; protein abundance increases in response to DNA replication stress	1-to-1	Anc_2.318	0.905		CAGL0E05016g	0	0	0	0	0	0		1.15899	1	1.6038	1.2641	1.14849	1	2.87912	2.09232	1.07949	1.43395
	CAGL0M06039g		YBR167C	POP7	Subunit of both RNase MRP and nuclear RNase P; RNase MRP cleaves pre-rRNA, while nuclear RNase P cleaves tRNA precursors to generate mature 5' ends and facilitates turnover of nuclear RNAs	1-to-1	Anc_8.593	0.95		CAGL0M06039g	0	0	0	0	13	0		1.15899	1	1.6038	1.2641	16.0789	1	1.43956	1.39488	1.07949	1.43395
	CAGL0F02123g		YFL005W	SEC4	Rab family GTPase; essential for vesicle-mediated exocytic secretion and autophagy; associates with the exocyst component Sec15p and may regulate polarized delivery of transport vesicles to the exocyst at the plasma membrane	1-to-1	Anc_8.070	0.975		CAGL0F02123g	0	0	0	0	0	64		1.15899	1	1.6038	1.2641	1.14849	65	1.43956	1.39488	1.07949	1.43395
	CAGL0J08932g		YLR215C	CDC123	Protein involved in nutritional control of the cell cycle; regulates abundance of the translation initiation factor eIF2; ortholog of human D123 protein	1-to-1	Anc_7.318	0.98		CAGL0J08932g	0	0	0	0	0	1		1.15899	1	1.6038	1.2641	1.14849	2	4.31868	3.48721	1.07949	1.43395
	CAGL0D02018g		YKL138C-A	HSK3	Essential subunit of the Dam1 complex (aka DASH complex); complex couples kinetochores to the force produced by MT depolymerization thereby aiding in chromosome segregation; is transferred to the kinetochore prior to mitosis	1-to-1	Anc_2.426	0.982857		CAGL0D02018g	0	0	0	0	0	0		1.15899	1	1.6038	1.2641	1.14849	1	1.43956	1.39488	1.07949	1.43395
	CAGL0H02937g		YJL069C	UTP18	Small-subunit processome protein involved in pre-18S rRNA maturation; part of a subunit of the 90S preribosomal particle capable of interacting directly with the 5' ETS of the 35S pre-rRNA; contains WD40 repeats	1-to-1	Anc_1.305	0.982857		CAGL0H02937g	0	0	0	0	0	0		1.15899	1	1.6038	1.2641	1.14849	1	4.31868	1.39488	1.07949	1.43395
	CAGL0H08283g	HSP10	YOR020C	HSP10	Mitochondrial matrix co-chaperonin; inhibits the ATPase activity of Hsp60p, a mitochondrial chaperonin; involved in protein folding and sorting in the mitochondria; 10 kD heat shock protein with similarity to E. coli groES	1-to-1	Anc_5.607	0.982857		CAGL0H08283g	0	0	0	0	0	1		1.15899	1	1.6038	1.2641	1.14849	2	1.43956	1.39488	1.07949	1.43395
	CAGL0L11352g		YML069W	POB3	Subunit of the heterodimeric FACT complex (Spt16p-Pob3p); FACT associates with chromatin via interaction with Nhp6Ap and Nhp6Bp, and reorganizes nucleosomes to facilitate access to DNA by RNA and DNA polymerases; protein abundance increases in response to DNA replication stress	1-to-1	Anc_4.333	0.982857		CAGL0L11352g	0	0	0	0	0	0		1.15899	1	1.6038	1.2641	1.14849	1	1.43956	1.39488	1.07949	1.43395
	CAGL0H09658g	0	YER009W	NTF2	Ortholog(s) have Ran GTPase binding activity; role in protein import into nucleus and cytosol; nuclear envelope localization	1-to-1	Anc_7.155	0.985		CAGL0H09658g	0	0	0	0	0	0		1.15899	1	1.6038	1.2641	1.14849	1	4.31868	1.39488	1.07949	1.43395
	CAGL0A01738g		YGL038C	OCH1	Mannosyltransferase of the cis-Golgi apparatus; initiates the polymannose outer chain elongation of N-linked oligosaccharides of glycoproteins	1-to-1	Anc_4.074	0.99		CAGL0A01738g	0	0	0	0	0	0		1.15899	1	1.6038	1.2641	1.14849	1	1.43956	4.18465	1.07949	1.43395
	CAGL0K12342g		YBR110W	ALG1	Mannosyltransferase; involved in asparagine-linked glycosylation in the endoplasmic reticulum (ER); essential for viability, mutation is functionally complemented by human ortholog	1-to-1	Anc_3.361	0.99		CAGL0K12342g	0	0	0	0	0	0		1.15899	1	1.6038	1.2641	1.14849	1	1.43956	1.39488	1.07949	1.43395
	CAGL0K08558g		YKL104C	GFA1	Glutamine-fructose-6-phosphate amidotransferase; catalyzes the formation of glucosamine-6-P and glutamate from fructose-6-P and glutamine in the first step of chitin biosynthesis; GFA1 has a paralogous region, comprising ORFs YMR084W-YMR085W, that arose from the whole genome duplication	1-to-2	Anc_2.477	0.99171		CAGL0K08558g	0	0	0	0	0	0		1.15899	1	1.6038	1.2641	1.14849	1	1.43956	1.39488	1.07949	1.43395
	CAGL0A02112g		YHR019C	DED81	Cytosolic asparaginyl-tRNA synthetase; required for protein synthesis, catalyzes the specific attachment of asparagine to its cognate tRNA	1-to-1	Anc_1.353	0.995		CAGL0A02112g	0	0	0	0	0	0		1.15899	1	1.6038	1.2641	1.14849	1	2.87912	1.39488	1.07949	1.43395
	CAGL0I00594g		YLR293C	GSP1	Ran GTPase; GTP binding protein (mammalian Ranp homolog) involved in the maintenance of nuclear organization, RNA processing and transport; regulated by Srm1p, Rna1p, Yrb1p, Yrb2p, Yrp4p, Yrb30p, Cse1p and Kap95p; GSP1 has a paralog, GSP2, that arose from the whole genome duplication	1-to-2	Anc_6.090	0.995		CAGL0I00594g	0	0	0	0	0	1		1.15899	1	1.6038	1.2641	1.14849	2	1.43956	1.39488	1.07949	1.43395
	CAGL0K05049g		YNL221C	POP1	Subunit of both RNase MRP and nuclear RNase P; RNase MRP cleaves pre-rRNA, while nuclear RNase P cleaves tRNA precursors to generate mature 5' ends and facilitates turnover of nuclear RNAs; binds to the RPR1 RNA subunit in RNase P	1-to-1	Anc_2.022	0.995		CAGL0K05049g	0	0	0	0	0	0		1.15899	1	1.6038	1.2641	1.14849	1	1.43956	2.78976	1.07949	1.43395
	CAGL0K05467g	CDC21	YOR074C	CDC21	Thymidylate synthase; required for de novo biosynthesis of pyrimidine deoxyribonucleotides; expression is induced at G1/S	1-to-1	Anc_5.678	0.995		CAGL0K05467g	0	0	0	0	0	0		1.15899	1	1.6038	1.2641	1.14849	1	2.87912	1.39488	1.07949	1.43395
	CAGL0K12694g	ACT1	YFL039C	ACT1	Actin; structural protein involved in cell polarization, endocytosis, and other cytoskeletal functions	1-to-1	Anc_8.023	0.995		CAGL0K12694g	0	0	0	0	0	0		1.15899	1	1.6038	1.2641	1.14849	1	2.87912	2.78976	1.07949	1.43395
	CAGL0M02277g		YPL151C	PRP46	Member of the NineTeen Complex (NTC); this complex contains Prp19p and stabilizes U6 snRNA in catalytic forms of the spliceosome containing U2, U5, and U6 snRNAs	1-to-1	Anc_8.672	0.995		CAGL0M02277g	0	0	0	0	0	5		1.15899	1	1.6038	1.2641	1.14849	6	8.63736	1.39488	1.07949	1.43395
	CAGL0M04279g		YLR129W	DIP2	Nucleolar protein; specifically associated with the U3 snoRNA, part of the large ribonucleoprotein complex known as the small subunit (SSU) processome, required for 18S rRNA biogenesis, part of the active pre-rRNA processing complex	1-to-1	Anc_8.324	0.995		CAGL0M04279g	0	0	0	0	0	2		1.15899	1	1.6038	1.2641	1.14849	3	1.43956	1.39488	1.07949	1.43395
	CAGL0A02673g		YDR361C	BCP1	Essential protein involved in nuclear export of Mss4p; Mss4p is a lipid kinase that generates phosphatidylinositol 4,5-biphosphate and plays a role in actin cytoskeleton organization and vesicular transport	1-to-1	Anc_5.418	1		CAGL0A02673g	0	0	0	0	0	0		1.15899	1	1.6038	1.2641	1.14849	1	4.31868	1.39488	1.07949	1.43395
	CAGL0B00220g				0	1-to-0	0	1		CAGL0B00220g	0	0	0	0	0	0		1.15899	1	1.6038	1.2641	1.14849	1	10.0769	18.1335	1.07949	1.43395
	CAGL0B00880g		YCL031C	RRP7	Essential protein involved in rRNA processing and ribosome biogenesis; protein abundance increases in response to DNA replication stress	1-to-1	Anc_1.043	1		CAGL0B00880g	0	0	0	0	0	0		1.15899	1	1.6038	1.2641	1.14849	1	1.43956	4.88209	1.07949	1.43395
	CAGL0C04301g		YDR002W	YRB1	Ran GTPase binding protein; involved in nuclear protein import and RNA export, ubiquitin-mediated protein degradation during the cell cycle; shuttles between the nucleus and cytoplasm; is essential; homolog of human RanBP1	1-to-1	Anc_3.204	1		CAGL0C04301g	0	0	0	0	0	0		1.15899	1	1.6038	1.2641	1.14849	1	1.43956	3.48721	1.07949	1.43395
	CAGL0C04851g		YJR112W	NNF1	Essential component of the MIND kinetochore complex; joins kinetochore subunits contacting DNA to those contacting microtubules; required for accurate chromosome segregation; complex consists of Mtw1p Including Nnf1p-Nsl1p-Dsn1p (MIND)	1-to-1	Anc_7.489	1		CAGL0C04851g	0	0	0	0	0	104		1.15899	1	1.6038	1.2641	1.14849	105	1.43956	1.39488	1.07949	1.43395
	CAGL0C05461g	0	YDL232W	OST4	Ortholog(s) have dolichyl-diphosphooligosaccharide-protein glycotransferase activity; protein binding; bridging activity; role in protein N-linked glycosylation and mitochondrion; oligosaccharyltransferase complex localization	1-to-1	Anc_2.037	1		CAGL0C05461g	0	0	0	0	0	0		1.15899	1	1.6038	1.2641	1.14849	1	14.3956	1.39488	1.07949	1.43395
	CAGL0D01452g		YBR109C	CMD1	Calmodulin; Ca++ binding protein that regulates Ca++ independent processes (mitosis, bud growth, actin organization, endocytosis, etc.) and Ca++ dependent processes (stress-activated pathways), targets include Nuf1p, Myo2p and calcineurin	1-to-1	Anc_3.360	1		CAGL0D01452g	0	0	0	0	0	0		1.15899	1	1.6038	1.2641	1.14849	1	1.43956	1.39488	1.07949	1.43395
	CAGL0D01650g		YPR056W	TFB4	Subunit of TFIIH complex; involved in transcription initiation, similar to 34 kDa subunit of human TFIIH; interacts with Ssl1p	1-to-1	Anc_3.345	1		CAGL0D01650g	0	0	0	0	0	2		1.15899	1	1.6038	1.2641	1.14849	3	1.43956	1.39488	1.07949	1.43395
	CAGL0D04466g		YDR013W	PSF1	Subunit of the GINS complex (Sld5p, Psf1p, Psf2p, Psf3p); complex is localized to DNA replication origins and implicated in assembly of the DNA replication machinery	1-to-1	Anc_3.234	1		CAGL0D04466g	0	0	0	0	0	0		1.15899	1	1.6038	1.2641	1.14849	1	1.43956	1.39488	1.07949	1.43395
	CAGL0E02937g	0	YGL029W	CGR1	Protein of unknown function	1-to-1	Anc_4.088	1		CAGL0E02937g	0	0	0	0	7	0		1.15899	1	1.6038	1.2641	9.18792	1	1.43956	1.39488	1.07949	1.43395
	CAGL0E04576g		YDR052C	DBF4	Regulatory subunit of Cdc7p-Dbf4p kinase complex; required for Cdc7p kinase activity and initiation of DNA replication; phosphorylates the Mcm2-7 family of proteins; cell cycle regulated; relative distribution to the nucleus increases upon DNA replication stress	1-to-1	Anc_3.299	1		CAGL0E04576g	0	0	0	0	0	8		1.15899	1	1.6038	1.2641	1.14849	9	1.43956	1.39488	1.07949	1.43395
	CAGL0E06556g		YER019W	ISC1	Inositol phosphosphingolipid phospholipase C; mitochondrial membrane localized; hydrolyzes complex sphingolipids to produce ceramide; activated by phosphatidylserine, cardiolipin, and phosphatidylglycerol; mediates Na+ and Li+ halotolerance	1-to-1	Anc_1.070	1		CAGL0E06556g	0	0	0	0	0	21		1.15899	1	1.6038	1.2641	1.14849	22	1.43956	1.39488	1.07949	1.43395
	CAGL0F00451g		YJR068W	RFC2	Subunit of heteropentameric Replication factor C (RF-C); RF-C is a DNA binding protein and ATPase that acts as a clamp loader of the proliferating cell nuclear antigen (PCNA) processivity factor for DNA polymerases delta and epsilon	1-to-1	Anc_1.517	1		CAGL0F00451g	0	0	0	0	0	24		1.15899	1	1.6038	1.2641	1.14849	25	1.43956	2.78976	1.07949	1.43395
	CAGL0F01705g	FRS1	YLR060W	FRS1	Beta subunit of cytoplasmic phenylalanyl-tRNA synthetase; forms a tetramer with Frs2p to generate active enzyme; able to hydrolyze mis-aminoacylated tRNA-Phe, which could contribute to translational quality control	1-to-1	Anc_8.033	1		CAGL0F01705g	0	0	0	0	0	5		1.15899	1	1.6038	1.2641	1.14849	6	1.43956	3.48721	1.07949	1.43395
	CAGL0F02937g		YDR418W	RPL12B	Ribosomal 60S subunit protein L12B; rpl12a rpl12b double mutant exhibits slow growth and slow translation; homologous to mammalian ribosomal protein L12 and bacterial L11; RPL12B has a paralog, RPL12A, that arose from the whole genome duplication	1-to-2	Anc_5.522	1		CAGL0F02937g	0	0	0	0	0	0		1.15899	1	1.6038	1.2641	1.14849	1	1.43956	1.39488	1.07949	1.43395
	CAGL0F05269g		YLR229C	CDC42	Small rho-like GTPase; essential for establishment and maintenance of cell polarity; mutants have defects in the organization of actin and septins	1-to-1	Anc_8.421	1		CAGL0F05269g	0	0	0	0	0	0		1.15899	1	1.6038	1.2641	1.14849	1	1.43956	1.39488	1.07949	1.43395
	CAGL0F06479g		YMR061W	RNA14	Component of the cleavage and polyadenylation factor I (CF I); CF 1, composed of the CF 1A complex (Rna14p, Rna15p, Clp1p, Pcf11p) and Hrp1, is involved in cleavage and polyadenylation of mRNA 3' ends; bridges interaction between Rna15p and Hrp1p in the CF I complex; mutant displays reduced transcription elongation in the G-less-based run-on (GLRO) assay; required for gene looping; relocalizes to…	1-to-1	Anc_2.627	1		CAGL0F06479g	0	0	0	0	0	0		1.15899	1	1.6038	1.2641	1.14849	1	1.43956	2.09232	1.07949	1.43395
	CAGL0F08547g	EFB1	YAL003W	EFB1	Translation elongation factor eEF1beta; protein abundance decreased in ace2 mutant cells	1-to-1	Anc_4.130	1		CAGL0F08547g	0	0	0	0	0	0		1.15899	1	1.6038	1.2641	1.14849	1	1.43956	16.7386	1.07949	1.43395
	CAGL0G02233g		YKR083C	DAD2	Essential subunit of the Dam1 complex (aka DASH complex); complex couples kinetochores to the force produced by MT depolymerization thereby aiding in chromosome segregation; is transferred to the kinetochore prior to mitosis	1-to-1	Anc_5.676	1		CAGL0G02233g	0	0	0	0	0	0		1.15899	1	1.6038	1.2641	1.14849	1	1.43956	1.39488	1.07949	1.43395
	CAGL0G08294g		YLR243W	GPN3	Putative GTPase with a role in biogenesis of RNA pol II and polIII; may be involved in assembly of RNA polymerases II and III and in their transport into the nucleus; may have a role in sister chromatid cohesion; contains a Gly-Pro-Asn motif in the G domain; similar to Npa3p and Gpn2p	1-to-1	Anc_8.397	1		CAGL0G08294g	0	0	0	0	1	0		1.15899	1	1.6038	1.2641	2.29698	1	1.43956	2.78976	1.07949	1.43395
	CAGL0G09801g		YPR175W	DPB2	Second largest subunit of DNA polymerase II (DNA polymerase epsilon); required for maintenance of fidelity of chromosomal replication; essential motif in C-terminus is required for formation of the four-subunit Pol epsilon; expression peaks at the G1/S phase boundary; Cdc28p substrate	1-to-1	Anc_7.532	1		CAGL0G09801g	0	0	0	0	5	0		1.15899	1	1.6038	1.2641	6.89094	1	1.43956	2.78976	1.07949	1.43395
	CAGL0H02079g		YHR088W	RPF1	Protein involved in assembly and export of the large ribosomal subunit; nucleolar protein; constituent of 66S pre-ribosomal particles; contains a sigma(70)-like motif, which is thought to bind RNA	1-to-1	Anc_5.385	1		CAGL0H02079g	0	0	0	0	0	0		1.15899	1	1.6038	1.2641	1.14849	1	1.43956	1.39488	1.07949	1.43395
	CAGL0H03729g	0	YNL006W	LST8	Ortholog(s) have protein kinase activator activity	1-to-1	Anc_1.399	1		CAGL0H03729g	0	0	0	0	0	0		1.15899	1	1.6038	1.2641	1.14849	1	1.43956	9.06673	1.07949	1.43395
	CAGL0H03773g		YNL002C	RLP7	Nucleolar protein similar to large ribosomal subunit L7 proteins; constituent of 66S pre-ribosomal particles; plays an essential role in processing of precursors to the large ribosomal subunit RNAs	1-to-1	Anc_1.401	1		CAGL0H03773g	0	0	0	0	0	169		1.15899	1	1.6038	1.2641	1.14849	170	1.43956	1.39488	1.07949	1.43395
	CAGL0H07447g		YBR156C	SLI15	Subunit of the conserved chromosomal passenger complex (CPC); complex regulates kinetochore-microtubule attachments, activation of the spindle tension checkpoint, and mitotic spindle disassembly; other complex members are Ipl1p, Bir1p, and Nbl1p	1-to-1	Anc_8.507	1		CAGL0H07447g	0	0	0	0	0	0		1.15899	1	1.6038	1.2641	1.14849	1	2.87912	4.88209	1.07949	1.43395
	CAGL0H07535g		YBR160W	CDC28	Cyclin-dependent kinase (CDK) catalytic subunit; master regulator of mitotic and meiotic cell cycles; alternately associates with G1 (CLNs), S and G2/M (CLBs) phase cyclins, which provide substrate specificity; regulates cell cycle transcriptional programs, basal transcription, chromosome duplication and segregation, spindle dynamics, lipid biosynthesis, membrane trafficking, polarized cell growt…	1-to-1	Anc_8.513	1		CAGL0H07535g	0	0	0	0	0	0		1.15899	1	1.6038	1.2641	1.14849	1	1.43956	1.39488	1.07949	1.43395
	CAGL0H08415g		YDR045C	RPC11	RNA polymerase III subunit C11; mediates pol III RNA cleavage activity and is important for termination of transcription; homologous to TFIIS	1-to-1	Anc_3.283	1		CAGL0H08415g	0	0	0	0	0	0		1.15899	1	1.6038	1.2641	1.14849	1	1.43956	1.39488	1.07949	1.43395
	CAGL0I03762g		YDL143W	CCT4	Subunit of the cytosolic chaperonin Cct ring complex; related to Tcp1p, required for the assembly of actin and tubulins in vivo	1-to-1	Anc_7.317	1		CAGL0I03762g	0	0	0	0	1	0		1.15899	1	1.6038	1.2641	2.29698	1	1.43956	1.39488	1.07949	1.43395
	CAGL0I04356g	TIF1	YJL138C	TIF2	Translation initiation factor eIF4A; DEA(D/H)-box RNA helicase that couples ATPase activity to RNA binding and unwinding; forms a dumbbell structure of two compact domains connected by a linker; interacts with eIF4G; protein abundance increases in response to DNA replication stress; TIF2 has a paralog, TIF1, that arose from the whole genome duplication	1-to-2	Anc_1.211	1		CAGL0I04356g	0	0	0	0	0	0		1.15899	1	1.6038	1.2641	1.14849	1	2.87912	1.39488	1.07949	1.43395
	CAGL0I04906g		YER094C	PUP3	Beta 3 subunit of the 20S proteasome; involved in ubiquitin-dependent catabolism; human homolog is subunit C10	1-to-1	Anc_7.383	1		CAGL0I04906g	0	0	0	0	0	0		1.15899	1	1.6038	1.2641	1.14849	1	1.43956	1.39488	1.07949	1.43395
	CAGL0I05434g		YKL058W	TOA2	TFIIA small subunit; involved in transcriptional activation, acts as antirepressor or as coactivator; homologous to smallest subunit of human and Drosophila TFIIA; protein abundance increases in response to DNA replication stress	1-to-1	Anc_2.580	1		CAGL0I05434g	0	0	0	0	0	0		1.15899	1	1.6038	1.2641	1.14849	1	1.43956	1.39488	1.07949	1.43395
	CAGL0I06688g		YER148W	SPT15	TATA-binding protein; general transcription factor that interacts with other factors to form the preinitiation complex at promoters, essential for viability	1-to-1	Anc_8.197	1		CAGL0I06688g	0	0	0	0	0	0		1.15899	1	1.6038	1.2641	1.14849	1	1.43956	1.39488	1.07949	1.43395
	CAGL0I08459g	RHO1	YPR165W	RHO1	Ortholog(s) have GTP binding; GTPase activity; signal transducer activity	1-to-1	Anc_7.520	1		CAGL0I08459g	0	0	0	0	0	0		1.15899	1	1.6038	1.2641	1.14849	1	1.43956	1.39488	1.07949	1.43395
	CAGL0J00869g		YKL144C	RPC25	RNA polymerase III subunit C25; required for transcription initiation; forms a heterodimer with Rpc17p; paralog of Rpb7p	1-to-1	Anc_5.250	1		CAGL0J00869g	0	0	0	0	0	0		1.15899	1	1.6038	1.2641	1.14849	1	1.43956	1.39488	1.07949	1.43395
	CAGL0J04070g		YOR224C	RPB8	RNA polymerase subunit ABC14.5; common to RNA polymerases I, II, and III	1-to-1	Anc_8.646	1		CAGL0J04070g	0	0	0	0	0	0		1.15899	1	1.6038	1.2641	1.14849	1	1.43956	1.39488	1.07949	1.43395
	CAGL0J05368g	0	YGL098W	USE1	Ortholog(s) have SNAP receptor activity; role in retrograde vesicle-mediated transport; Golgi to ER and SNARE complex; integral component of cytoplasmic side of endoplasmic reticulum membrane localization	1-to-1	Anc_6.164	1		CAGL0J05368g	0	0	0	0	0	0		1.15899	1	1.6038	1.2641	1.14849	1	1.43956	1.39488	1.07949	1.43395
	CAGL0J07106g		YOR194C	TOA1	TFIIA large subunit; involved in transcriptional activation, acts as antirepressor or as coactivator; homologous to largest and second largest subunits of human and Drosophila TFIIA	1-to-1	Anc_8.603	1		CAGL0J07106g	0	0	0	0	0	0		1.15899	1	1.6038	1.2641	1.14849	1	1.43956	1.39488	1.07949	1.43395
	CAGL0J07348g		YNL225C	CNM67	Component of the spindle pole body outer plaque; required for spindle orientation and mitotic nuclear migration; CNM67 has a paralog, ADY3, that arose from the whole genome duplication	2-to-2	Anc_2.016	1		CAGL0J07348g	0	0	0	0	0	0		1.15899	1	1.6038	1.2641	1.14849	1	4.31868	1.39488	1.07949	1.43395
	CAGL0J07744g		YNL247W		Cysteinyl-tRNA synthetase; may interact with ribosomes, based on co-purification experiments	1-to-1	Anc_1.115	1		CAGL0J07744g	0	0	0	0	0	0		1.15899	1	1.6038	1.2641	1.14849	1	1.43956	1.39488	1.07949	1.43395
	CAGL0J08888g	0	YLR212C	TUB4	Ortholog(s) have role in microtubule nucleation; mitotic cytokinesis; site selection; mitotic spindle midzone assembly	1-to-1	Anc_7.323	1		CAGL0J08888g	0	0	0	0	0	0		1.15899	1	1.6038	1.2641	1.14849	1	1.43956	1.39488	1.07949	1.43395
	CAGL0J10802g		YHR072W-A	NOP10	Subunit of box H/ACA snoRNP complex; required for pseudouridylation and processing of pre-18S rRNA	1-to-1	Anc_5.353	1		CAGL0J10802g	0	0	0	0	0	0		1.15899	1	1.6038	1.2641	1.14849	1	2.87912	1.39488	1.07949	1.43395
	CAGL0K00121g				0	1-to-0	0	1		CAGL0K00121g	0	0	0	0	0	0		1.15899	1	1.6038	1.2641	1.14849	1	735.615	604.681	1.07949	1.43395
	CAGL0K01397g	FMNAT	YDL045C	FAD1	Flavin adenine dinucleotide (FAD) synthetase; performs the second step in synthesis of FAD from riboflavin	1-to-1	Anc_3.146	1		CAGL0K01397g	0	0	0	0	0	0		1.15899	1	1.6038	1.2641	1.14849	1	1.43956	1.39488	1.07949	1.43395
	CAGL0K04961g		YDL235C	YPD1	Phosphorelay intermediate protein; phosphorylated by the plasma membrane sensor Sln1p in response to osmotic stress and then in turn phosphorylates the response regulators Ssk1p in the cytosol and Skn7p in the nucleus	1-to-1	Anc_2.027	1		CAGL0K04961g	0	0	0	0	0	0		1.15899	1	1.6038	1.2641	1.14849	1	38.8681	31.3848	1.07949	1.43395
	CAGL0K05071g	0	YNL222W	SSU72	Ortholog(s) have CTD phosphatase activity; protein tyrosine phosphatase activity	1-to-1	Anc_2.019	1		CAGL0K05071g	0	0	0	0	0	0		1.15899	1	1.6038	1.2641	1.14849	1	1.43956	1.39488	1.07949	1.43395
	CAGL0K06589g		YDR472W	TRS31	One of 10 subunits of the transport protein particle (TRAPP) complex; the TRAPP complex is of the cis-Golgi and mediates vesicle docking and fusion; involved in endoplasmic reticulum (ER) to Golgi membrane traffic	1-to-1	Anc_5.601	1		CAGL0K06589g	0	0	0	0	0	0		1.15899	1	1.6038	1.2641	1.14849	1	1.43956	1.39488	1.07949	1.43395
	CAGL0K07095g	0	YBR234C	ARC40	Ortholog(s) have ubiquitin binding activity	1-to-1	Anc_6.143	1		CAGL0K07095g	0	0	0	0	3	0		1.15899	1	1.6038	1.2641	4.59396	1	1.43956	1.39488	1.07949	1.43395
	CAGL0K07183g				0	1-to-0	0	1		CAGL0K07183g	0	0	0	0	0	0		1.15899	1	1.6038	1.2641	1.14849	1	1.43956	1.39488	1.07949	1.43395
	CAGL0K07920g		YPR085C	ASA1	Subunit of the ASTRA complex, involved in chromatin remodeling; telomere length regulator involved in the stability or biogenesis of PIKKs such as TORC1	1-to-1	Anc_3.391	1		CAGL0K07920g	0	0	0	0	0	0		1.15899	1	1.6038	1.2641	1.14849	1	1.43956	1.39488	1.07949	1.43395
	CAGL0K08954g		YOR257W	CDC31	Calcium-binding component of the spindle pole body (SPB) half-bridge; required for SPB duplication in mitosis and meiosis II; homolog of mammalian centrin; binds multiubiquitinated proteins and is involved in proteasomal protein degradation	1-to-1	Anc_8.705	1		CAGL0K08954g	0	0	0	0	0	0		1.15899	1	1.6038	1.2641	1.14849	1	1.43956	1.39488	1.07949	1.43395
	CAGL0K12232g		YPR060C	ARO7	Chorismate mutase; catalyzes the conversion of chorismate to prephenate to initiate the tyrosine/phenylalanine-specific branch of aromatic amino acid biosynthesis	1-to-1	Anc_3.349	1		CAGL0K12232g	0	0	0	0	0	0		1.15899	1	1.6038	1.2641	1.14849	1	4.31868	4.88209	1.07949	1.43395
	CAGL0K12496g	0	YFL029C	CAK1	Ortholog(s) have cyclin-dependent protein kinase activating kinase activity	1-to-1	Anc_8.040	1		CAGL0K12496g	0	0	0	0	0	0		1.15899	1	1.6038	1.2641	1.14849	1	1.43956	1.39488	1.07949	1.43395
	CAGL0L01397g		YEL032W	MCM3	Protein involved in DNA replication; component of the Mcm2-7 hexameric helicase complex that binds chromatin as a part of the pre-replicative complex	1-to-1	Anc_1.477	1		CAGL0L01397g	0	0	0	0	0	0		1.15899	1	1.6038	1.2641	1.14849	1	1.43956	3.48721	1.07949	1.43395
	CAGL0L02799g		YOR210W	RPB10	RNA polymerase subunit ABC10-beta; common to RNA polymerases I, II, and III	1-to-1	Anc_8.627	1		CAGL0L02799g	0	0	0	0	0	0		1.15899	1	1.6038	1.2641	1.14849	1	1.43956	1.39488	1.07949	1.43395
	CAGL0L04350g		YOR159C	SME1	Core Sm protein Sm E; part of heteroheptameric complex (with Smb1p, Smd1p, Smd2p, Smd3p, Smx3p, and Smx2p) that is part of the spliceosomal U1, U2, U4, and U5 snRNPs; homolog of human Sm E	1-to-1	Anc_5.504	1		CAGL0L04350g	0	0	0	0	0	0		1.15899	1	1.6038	1.2641	1.14849	1	1.43956	1.39488	1.07949	1.43395
	CAGL0L08110g		YJL189W	RPL39	Ribosomal 60S subunit protein L39; required for ribosome biogenesis; loss of both Rpl31p and Rpl39p confers lethality; also exhibits genetic interactions with SIS1 and PAB1; homologous to mammalian ribosomal protein L39, no bacterial homolog	1-to-1	Anc_1.148	1		CAGL0L08110g	0	0	0	0	0	47		1.15899	1	1.6038	1.2641	1.14849	48	2.87912	1.39488	1.07949	1.43395
	CAGL0L09581g	0	YBR252W	DUT1	Ortholog(s) have cytosol; nucleus localization	1-to-1	Anc_7.173	1		CAGL0L09581g	0	0	0	0	0	0		1.15899	1	1.6038	1.2641	1.14849	1	1.43956	1.39488	1.07949	1.43395
	CAGL0L10670g	0	YMR200W	ROT1	Predicted GPI-linked cell wall protein	1-to-1	Anc_6.294	1		CAGL0L10670g	0	0	0	0	0	0		1.15899	1	1.6038	1.2641	1.14849	1	1.43956	1.39488	1.07949	1.43395
	CAGL0L12232g		YLR088W	GAA1	Subunit of the GPI:protein transamidase complex; removes the GPI-anchoring signal and attaches GPI (glycosylphosphatidylinositol) to proteins in the ER	1-to-1	Anc_8.261	1		CAGL0L12232g	0	0	0	0	0	1		1.15899	1	1.6038	1.2641	1.14849	2	1.43956	5.57953	1.07949	1.43395
	CAGL0M05203g		YKL125W	RRN3	Protein required for transcription of rDNA by RNA polymerase I; transcription factor independent of DNA template; involved in recruitment of RNA polymerase I to rDNA; structure reveals unique HEAT repeat fold and a surface serine patch; phosphorylation of serine patch impairs cell growth and reduces RNA polymerase I binding in vitro and RNA polymerase I recruitment to the rDNA gene in vivo	1-to-1	Anc_2.447	1		CAGL0M05203g	0	0	0	0	0	0		1.15899	1	1.6038	1.2641	1.14849	1	1.43956	1.39488	1.07949	1.43395
	CAGL0M11104g	0	YDR086C	SSS1	Ortholog(s) have P-P-bond-hydrolysis-driven protein transmembrane transporter activity; protein transporter activity; structural molecule activity	1-to-1	Anc_8.220	1		CAGL0M11104g	0	0	0	0	0	0		1.15899	1	1.6038	1.2641	1.14849	1	1.43956	1.39488	1.07949	1.43395
	CAGL0M11550g		YLR103C	CDC45	DNA replication initiation factor; recruited to MCM pre-RC complexes at replication origins; promotes release of MCM from Mcm10p, recruits elongation machinery; mutants in human homolog may cause velocardiofacial and DiGeorge syndromes	1-to-1	Anc_8.292	1		CAGL0M11550g	0	0	0	0	3	0		1.15899	1	1.6038	1.2641	4.59396	1	1.43956	1.39488	1.07949	1.43395
	CAGL0M11858g		YER018C	SPC25	Component of the kinetochore-associated Ndc80 complex; involved in chromosome segregation, spindle checkpoint activity, and kinetochore clustering; evolutionarily conserved; other members include Ndc80p, Nuf2p, Spc24p, and Spc25p	1-to-1	Anc_1.071	1		CAGL0M11858g	0	0	0	0	0	12		1.15899	1	1.6038	1.2641	1.14849	13	1.43956	1.39488	1.07949	1.43395
	CAGL0A00297g		YGL018C	JAC1	Specialized J-protein that functions in Fe-S cluster biogenesis; functions with Hsp70 in Fe-S cluster biogenesis in mitochondria; involved in iron metabolism; contains a J domain typical to J-type chaperones; localizes to the mitochondrial matrix	1-to-1	Anc_4.103	0		CAGL0A00297g	1	0	111	161	0	0		2.31798	1	179.626	204.785	1.14849	1	1.43956	12.5539	1.65899	192.206
	CAGL0C03179g		YLR268W	SEC22	R-SNARE protein; assembles into SNARE complex with Bet1p, Bos1p and Sed5p; cycles between the ER and Golgi complex; involved in anterograde and retrograde transport between the ER and Golgi; synaptobrevin homolog	1-to-1	Anc_6.062	0.03		CAGL0C03179g	1	0	4	46	0	0		2.31798	1	8.01902	59.4129	1.14849	1	1.43956	2.78976	1.65899	33.716
	CAGL0M01782g		YBR080C	SEC18	AAA ATPase and SNARE disassembly chaperone; required for vesicular transport between ER and Golgi, the 'priming' step in homotypic vacuole fusion, autophagy, and protein secretion; releases Sec17p from SNAP complexes; has similarity to mammalian N-ethylmaleimide-sensitive factor (NSF)	2-to-1	Anc_3.304	0.85		CAGL0M01782g	0	1	15	22	0	0		1.15899	2	25.6609	29.0744	1.14849	1	8.63736	1.39488	1.57949	27.3676
	CAGL0M05423g		YBR202W	MCM7	Component of the Mcm2-7 hexameric helicase complex; MCM2-7 primes origins of DNA replication in G1 and becomes an active ATP-dependent helicase that promotes DNA melting and elongation in S-phase; forms an Mcm4p-6p-7p subcomplex	1-to-1	Anc_8.531	0.985		CAGL0M05423g	0	1	2	35	39	1		1.15899	2	4.81141	45.5078	45.9396	2	1.43956	2.09232	1.57949	25.1596
	CAGL0G08360g	VPS34	YLR240W	VPS34	Phosphatidylinositol (PI) 3-kinase that synthesizes PI-3-phosphate; forms membrane-associated signal transduction complex with Vps15p to regulate protein sorting; activated by the GTP-bound form of Gpa1p; a fraction is localized, with Vps15p, to nuclear pores at nucleus-vacuole junctions and may facilitate transcription elongation for genes positioned at the nuclear periphery	1-to-1	Anc_8.401	0.775		CAGL0G08360g	0	1	21	14	0	0		1.15899	2	35.2837	18.9616	1.14849	1	4.31868	1.39488	1.57949	27.1226
	CAGL0B00374g		YCL058W-A	ADF1	Transcriptional repressor encoded by the FYV5 antisense strand; negatively regulates transcription of FYV5 by binding to the promoter on the sense strand	1-to-1	Anc_1.007	0.205		CAGL0B00374g	0	1	7	21	0	0		1.15899	2	12.8304	27.8103	1.14849	1	1.43956	3.48721	1.57949	20.3204
	CAGL0B02607g	HEM1	YDR232W	HEM1	5-aminolevulinate synthase; catalyzes the first step in the heme biosynthetic pathway; an N-terminal signal sequence is required for localization to the mitochondrial matrix; expression is regulated by Hap2p-Hap3p	1-to-1	Anc_8.453	0.44		CAGL0B02607g	0	1	7	20	0	0		1.15899	2	12.8304	26.5462	1.14849	1	4.31868	1.39488	1.57949	19.6883
	CAGL0E06336g		YKL154W	SRP102	Signal recognition particle (SRP) receptor beta subunit; involved in SRP-dependent protein targeting; anchors the alpha subunit, Srp101p to the ER membrane	1-to-1	Anc_5.263	0.925		CAGL0E06336g	1	0	3	24	12	0		2.31798	1	6.41522	31.6026	14.9304	1	4.31868	4.18465	1.65899	19.0089
	CAGL0D05214g		YFR032C-A	RPL29	Ribosomal 60S subunit protein L29; not essential for translation, but required for proper joining of large and small ribosomal subunits and for normal translation rate; homologous to mammalian ribosomal protein L29, no bacterial homolog	1-to-1	Anc_7.189	0.225		CAGL0D05214g	1	0	19	6	0	0		2.31798	1	32.0761	8.84873	1.14849	1	1.43956	1.39488	1.65899	20.4624
	CAGL0H03817g		YCL017C	NFS1	Cysteine desulfurase; involved in iron-sulfur cluster (Fe/S) biogenesis and in thio-modification of mitochondrial and cytoplasmic tRNAs; essential protein located predominantly in mitochondria	1-to-1	Anc_1.403	0.795		CAGL0H03817g	0	1	8	13	0	0		1.15899	2	14.4342	17.6975	1.14849	1	1.43956	4.18465	1.57949	16.0659
	CAGL0J09680g		YDL205C	HEM3	Porphobilinogen deaminase; catalyzes the conversion of 4-porphobilinogen to hydroxymethylbilane, the third step in heme biosynthesis; localizes to the cytoplasm and nucleus; expression is regulated by Hap2p-Hap3p, but not by levels of heme	1-to-1	Anc_8.456	0.53		CAGL0J09680g	1	0	14	4	0	0		2.31798	1	24.0571	6.32052	1.14849	1	1.43956	1.39488	1.65899	15.1888
	CAGL0M11836g		YAL033W	POP5	Subunit of both RNase MRP and nuclear RNase P; RNase MRP cleaves pre-rRNA, while nuclear RNase P cleaves tRNA precursors to generate mature 5' ends and facilitates turnover of nuclear RNAs	1-to-1	Anc_7.059	0.985		CAGL0M11836g	0	1	0	17	27	0		1.15899	2	1.6038	22.7539	32.1577	1	2.87912	3.48721	1.57949	12.1788
	CAGL0H05577g		YPL085W	SEC16	COPII vesicle coat protein required for ER transport vesicle budding; essential factor in endoplasmic reticulum exit site (ERES) formation, as well as in COPII-mediated ER-to-Golgi traffic; bound to periphery of ER membranes and may act to stabilize initial COPII complexes; interacts with Sec23p, Sec24p and Sec31p	1-to-1	Anc_8.562	0.995		CAGL0H05577g	1	0	9	7	0	1		2.31798	1	16.038	10.1128	1.14849	2	2.87912	1.39488	1.65899	13.0754
	CAGL0M04191g	YPS1	YLR120C	YPS1	Aspartic protease; member of the yapsin family of proteases involved in cell wall growth and maintenance; attached to the plasma membrane via a glycosylphosphatidylinositol (GPI) anchor; YPS1 has a paralog, MKC7, that arose from the whole genome duplication	2-to-2	Anc_8.318	0.865		CAGL0M04191g	0	1	5	7	0	0		1.15899	2	9.62282	10.1128	1.14849	1	1.43956	1.39488	1.57949	9.86783
	CAGL0K02541g		YHL011C	PRS3	5-phospho-ribosyl-1(alpha)-pyrophosphate synthetase; synthesizes PRPP, which is required for nucleotide, histidine, and tryptophan biosynthesis; one of five related enzymes, which are active as heteromultimeric complexes	1-to-1	Anc_2.543	0.875		CAGL0K02541g	1	0	4	8	0	0		2.31798	1	8.01902	11.3769	1.14849	1	1.43956	6.27697	1.65899	9.69798
	CAGL0F04477g		YBL041W	PRE7	Beta 6 subunit of the 20S proteasome	1-to-1	Anc_7.480	0.995		CAGL0F04477g	1	0	0	11	0	0		2.31798	1	1.6038	15.1693	1.14849	1	1.43956	1.39488	1.65899	8.38653
	CAGL0L07238g		YDL097C	RPN6	Essential, non-ATPase regulatory subunit of the 26S proteasome lid; required for the assembly and activity of the 26S proteasome; the human homolog (S9 protein) partially rescues Rpn6p depletion; protein abundance increases in response to DNA replication stress	1-to-1	Anc_2.361	1		CAGL0L07238g	1	0	3	7	2	0		2.31798	1	6.41522	10.1128	3.44547	1	2.87912	2.78976	1.65899	8.26403
	CAGL0D02596g		YOL146W	PSF3	Subunit of the GINS complex (Sld5p, Psf1p, Psf2p, Psf3p); complex is localized to DNA replication origins and implicated in assembly of the DNA replication machinery	1-to-1	Anc_3.004	0.995		CAGL0D02596g	0	1	4	5	0	0		1.15899	2	8.01902	7.58463	1.14849	1	1.43956	1.39488	1.57949	7.80182
	CAGL0K09086g		YOR250C	CLP1	Component of the cleavage and polyadenylation factor I (CF I); CF 1, composed of the CF 1A complex (Rna14p, Rna15p, Clp1p, Pcf11p) and Hrp1, is involved in cleavage and polyadenylation of mRNA 3' ends; involved in both the endonucleolyitc cleavage and polyadenylation steps of mRNA 3'-end maturation	1-to-1	Anc_8.690	1		CAGL0K09086g	1	0	0	8	0	0		2.31798	1	1.6038	11.3769	1.14849	1	10.0769	1.39488	1.65899	6.49037
	CAGL0H05709g		YPL093W	NOG1	Putative GTPase; associates with free 60S ribosomal subunits in the nucleolus and is required for 60S ribosomal subunit biogenesis; constituent of 66S pre-ribosomal particles; member of the ODN family of nucleolar G-proteins	1-to-1	Anc_8.571	0.99		CAGL0H05709g	0	1	3	4	1	0		1.15899	2	6.41522	6.32052	2.29698	1	4.31868	1.39488	1.57949	6.36787
	CAGL0E05874g		YPL217C	BMS1	GTPase required for ribosomal subunit synthesis and rRNA processing; required for synthesis of 40S ribosomal subunits and for processing the 35S pre-rRNA at sites A0, A1, and A2; interacts with Rcl1p, which stimulates its GTPase and U3 snoRNA binding activities; has similarity to Tsr1p	1-to-1	Anc_6.234	0.995		CAGL0E05874g	0	1	0	7	0	0		1.15899	2	1.6038	10.1128	1.14849	1	2.87912	1.39488	1.57949	5.85832
	CAGL0D03300g		YLR022C	SDO1	Guanine nucleotide exchange factor (GEF) for Ria1p; essential protein involved in ribosome maturation; with Ria1p, promotes release of Tif6p from 60S ribosomal subunits in the cytoplasm so that they can assemble with 40S subunits to generate mature ribosomes; ortholog of the human protein (SBDS) responsible for autosomal recessive Shwachman-Bodian-Diamond Syndrome; highly conserved across archaea…	1-to-1	Anc_5.198	0.9995		CAGL0D03300g	1	0	1	6	0	0		2.31798	1	3.20761	8.84873	1.14849	1	7.1978	5.57953	1.65899	6.02817
	CAGL0H04675g		YDR429C	TIF35	eIF3g subunit of the eukaryotic translation initiation factor 3 (eIF3); subunit of the core complex of eIF3; is essential for translation; stimulates resumption of ribosomal scanning during translation reinitiation	1-to-1	Anc_5.536	0.85		CAGL0H04675g	1	0	6	0	0	11		2.31798	1	11.2266	1.2641	1.14849	12	4.31868	7.67185	1.65899	6.24537
	CAGL0G07755g		YGR099W	TEL2	Subunit of the ASTRA complex, involved in chromatin remodeling; subunit of the telomere cap complex DNA-binding protein specific to single-stranded yeast telomeric DNA repeats, required for telomere length regulation and telomere position effect; involved in the stability or biogenesis of PIKKs such as TORC1	1-to-1	Anc_3.442	0.99		CAGL0G07755g	1	0	4	2	0	0		2.31798	1	8.01902	3.79231	1.14849	1	1.43956	2.78976	1.65899	5.90567
	CAGL0H10494g		YDL116W	NUP84	Subunit of the Nup84p subcomplex of the nuclear pore complex (NPC); contributes to nucleocytoplasmic transport and NPC biogenesis; also plays roles in several processes that may require localization of genes or chromosomes at the nuclear periphery, including double-strand break repair, transcription and chromatin silencing; homologous to human NUP107	1-to-1	Anc_2.320	0.995		CAGL0H10494g	0	1	0	6	1	7		1.15899	2	1.6038	8.84873	2.29698	8	1.43956	10.4616	1.57949	5.22627
	CAGL0K09548g		YOR149C	SMP3	Alpha 1,2-mannosyltransferase; involved in glycosyl phosphatidyl inositol (GPI) biosynthesis; required for addition of the fourth, side branching mannose to the GPI core structure	1-to-1	Anc_5.487	0.98		CAGL0K09548g	1	0	1	4	0	0		2.31798	1	3.20761	6.32052	1.14849	1	15.8352	6.97441	1.65899	4.76407
	CAGL0J06094g		YNL163C	RIA1	Cytoplasmic GTPase/eEF2-like factor involved in ribosomal biogenesis; with Sdo1p, a guanine nucleotide exchange factor (GEF), promotes release of Tif6p from 60S ribosomal subunits in the cytoplasm so that they can assemble with 40S subunits to generate mature ribosomes; required for quality control check of newly made large ribosomal subunits before they are released into the pool of translating …	1-to-1	Anc_2.092	1		CAGL0J06094g	0	1	0	5	0	0		1.15899	2	1.6038	7.58463	1.14849	1	1.43956	1.39488	1.57949	4.59422
	CAGL0I00440g		YGL054C	ERV14	COPII-coated vesicle protein; involved in vesicle formation and incorporation of specific secretory cargo; required for the delivery of bud-site selection protein Axl2p to cell surface; related to Drosophila cornichon; ERV14 has a paralog, ERV15, that arose from the whole genome duplication	1-to-2	Anc_6.102	0.915		CAGL0I00440g	1	0	1	2	0	0		2.31798	1	3.20761	3.79231	1.14849	1	2.87912	1.39488	1.65899	3.49996
	CAGL0M03201g		YJL081C	ARP4	Nuclear actin-related protein involved in chromatin remodeling; component of chromatin-remodeling enzyme complexes	1-to-1	Anc_1.287	0.985		CAGL0M03201g	1	0	0	3	0	0		2.31798	1	1.6038	5.05642	1.14849	1	2.87912	1.39488	1.65899	3.33011
	CAGL0I03630g		YDL150W	RPC53	RNA polymerase III subunit C53	1-to-1	Anc_7.329	0.995		CAGL0I03630g	1	0	0	3	0	0		2.31798	1	1.6038	5.05642	1.14849	1	1.43956	2.78976	1.65899	3.33011
	CAGL0J06952g		YPL117C	IDI1	Isopentenyl diphosphate:dimethylallyl diphosphate isomerase; catalyzes an essential activation step in the isoprenoid biosynthetic pathway; required for viability; isopentenyl diphosphate:dimethylallyl diphosphate isomerase is also known as IPP isomerase	1-to-1	Anc_8.610	1		CAGL0J06952g	0	1	3	0	0	0		1.15899	2	6.41522	1.2641	1.14849	1	1.43956	4.88209	1.57949	3.83966
	CAGL0J08998g		YDL195W	SEC31	Component of the Sec13p-Sec31p complex of the COPII vesicle coat; COPII coat is required for vesicle formation in ER to Golgi transport; mutant has increased aneuploidy tolerance	1-to-1	Anc_7.310	1		CAGL0J08998g	1	0	0	3	0	0		2.31798	1	1.6038	5.05642	1.14849	1	1.43956	1.39488	1.65899	3.33011
	CAGL0F03993g	ERG8	YMR220W	ERG8	Phosphomevalonate kinase; an essential cytosolic enzyme that acts in the biosynthesis of isoprenoids and sterols, including ergosterol, from mevalonate	1-to-1	Anc_8.737	0.96		CAGL0F03993g	0	1	0	2	0	2		1.15899	2	1.6038	3.79231	1.14849	3	1.43956	1.39488	1.57949	2.69806
	CAGL0F04653g		YBL050W	SEC17	Alpha-SNAP cochaperone; SNARE-complex adaptor for Sec18 (NSF) during the disassembly of postfusion cis-SNARE complexes; stimulates the ATPase activity of Sec18p; peripheral membrane protein required for vesicular transport between ER and Golgi, the 'priming' step in homotypic vacuole fusion, and autophagy; similar to mammalian alpha-SNAP	1-to-1	Anc_7.493	0.99		CAGL0F04653g	0	1	1	1	0	0		1.15899	2	3.20761	2.52821	1.14849	1	1.43956	1.39488	1.57949	2.86791
	CAGL0E06050g		YPL228W	CET1	RNA 5'-triphosphatase; beta subunit of the mRNA capping enzyme, a heterodimer (the other subunit is CEG1, a guanylyltransferase) involved in adding the 5' cap to mRNA; the mammalian enzyme is a single bifunctional polypeptide; CET1 has a paralog, CTL1, that arose from the whole genome duplication	2-to-2	Anc_6.254	0.995		CAGL0E06050g	0	1	0	2	0	1		1.15899	2	1.6038	3.79231	1.14849	2	1.43956	1.39488	1.57949	2.69806
	CAGL0J04928g		YJL050W	MTR4	ATP-dependent 3'-5' RNA helicase of the DExD/H family; involved in nuclear RNA processing and degradation both as a component of TRAMP complex and in TRAMP-independent processes; TRAMP unwinds RNA duplexes, with Mtr4p unwinding activity stimulated by Pap2p/Air2p but not dependent on ongoing polyadenylation; contains an arch domain, with two coiled-coil arms/stalks and a globular fist/KOW domain, …	1-to-1	Anc_1.332	0.995		CAGL0J04928g	1	0	0	2	0	0		2.31798	1	1.6038	3.79231	1.14849	1	1.43956	1.39488	1.65899	2.69806
	CAGL0L05852g		YGL172W	NUP49	FG-nucleoporin component of central core of the nuclear pore complex; contributes directly to nucleocytoplasmic transport and maintenance of the nuclear pore complex (NPC) permeability barrier; found in stable complex with Nic96p and two other FG-nucleoproteins (Nsp1p and Nup57p)	1-to-1	Anc_8.125	0.995		CAGL0L05852g	1	0	0	2	0	0		2.31798	1	1.6038	3.79231	1.14849	1	1.43956	1.39488	1.65899	2.69806
	CAGL0J05896g		YNL158W	PGA1	Essential component of GPI-mannosyltransferase II; complex is responsible for second mannose addition to GPI precursors as a partner of Gpi18p; required for maturation of Gas1p and Pho8p; has synthetic genetic interactions with secretory pathway genes	1-to-1	Anc_2.111	0.975		CAGL0J05896g	1	0	0	1	0	0		2.31798	1	1.6038	2.52821	1.14849	1	1.43956	1.39488	1.65899	2.06601
	CAGL0F07491g		YGL106W	MLC1	Essential light chain for Myo1p; light chain for Myo2p; stabilizes Myo2p by binding to the neck region; interacts with Myo1p, Iqg1p, and Myo2p to coordinate formation and contraction of the actomyosin ring with targeted membrane deposition	1-to-1	Anc_6.151	0.99		CAGL0F07491g	0	1	1	0	0	53		1.15899	2	3.20761	1.2641	1.14849	54	1.43956	1.39488	1.57949	2.23586
	CAGL0K02255g		YER125W	RSP5	E3 ubiquitin ligase of the NEDD4 family; involved in regulating many cellular processes including MVB sorting, heat shock response, transcription, endocytosis, and ribosome stability; human homolog is involved in Liddle syndrome; mutant tolerates aneuploidy; deubiquitinated by Ubp2p; autoubiquitinates and ubiquitinates Sec23p and Sna3p	1-to-1	Anc_8.134	0.99		CAGL0K02255g	0	1	0	1	0	0		1.15899	2	1.6038	2.52821	1.14849	1	1.43956	1.39488	1.57949	2.06601
	CAGL0E06204g		YPL234C	VMA11	Vacuolar ATPase V0 domain subunit c'; involved in proton transport activity; hydrophobic integral membrane protein (proteolipid) containing four transmembrane segments; N and C termini are in the vacuolar lumen	1-to-1	Anc_6.260	0.995		CAGL0E06204g	0	1	1	0	0	0		1.15899	2	3.20761	1.2641	1.14849	1	1.43956	1.39488	1.57949	2.23586
	CAGL0M09361g		YBL105C	PKC1	Protein serine/threonine kinase; essential for cell wall remodeling during growth; localized to sites of polarized growth and the mother-daughter bud neck; homolog of the alpha, beta, and gamma isoforms of mammalian protein kinase C (PKC)	1-to-1	Anc_7.441	0.995		CAGL0M09361g	0	1	0	1	9	29		1.15899	2	1.6038	2.52821	11.4849	30	4.31868	4.18465	1.57949	2.06601
	CAGL0F02035g	CTF19	YPL018W	CTF19	Outer kinetochore protein, needed for accurate chromosome segregation; component of the kinetochore sub-complex COMA (Ctf19p, Okp1p, Mcm21p, Ame1p) that functions as a platform for kinetochore assembly; orthologous to human centromere constitutive-associated network (CCAN) subunit CENP-P and fission yeast fta2	1-to-1	Anc_8.063	1		CAGL0F02035g	0	1	1	0	0	0		1.15899	2	3.20761	1.2641	1.14849	1	12.956	2.78976	1.57949	2.23586
	CAGL0B00264g	MTLalpha2	YCL067C	HMLALPHA2	Silenced copy of ALPHA2 at HML; homeobox-domain protein that associates with Mcm1p in haploid cells to repress a-specific gene expression and interacts with a1p in diploid cells to repress haploid-specific gene expression	1-to-1	Anc_1.002	1		CAGL0B00264g	1	0	0	0	0	0		2.31798	1	1.6038	1.2641	1.14849	1	44.6264	29.99	1.65899	1.43395
	CAGL0E00781g		YDR172W	SUP35	Translation termination factor eRF3; has a role in mRNA deadenylation and decay; altered protein conformation creates the [PSI(+)] prion that alters translational fidelity and results in a nonsense suppressor phenotype	1-to-1	Anc_8.370	1		CAGL0E00781g	0	1	0	0	0	0		1.15899	2	1.6038	1.2641	1.14849	1	2.87912	1.39488	1.57949	1.43395
	CAGL0F06523g		YKL078W	DHR2	Predominantly nucleolar DEAH-box ATP-dependent RNA helicase; required for 18S rRNA synthesis	1-to-1	Anc_2.629	1		CAGL0F06523g	1	0	0	0	4	0		2.31798	1	1.6038	1.2641	5.74245	1	1.43956	1.39488	1.65899	1.43395
	CAGL0F07843g		YGL142C	GPI10	Integral membrane protein involved in GPI anchor synthesis; putative alpha 1,2 mannosyltransferase required for addition of the third mannose onto the glycosylphosphatidylinositol (GPI) core structure; human PIG-Bp is a functional homolog	1-to-1	Anc_2.334	1		CAGL0F07843g	0	1	0	0	0	0		1.15899	2	1.6038	1.2641	1.14849	1	1.43956	1.39488	1.57949	1.43395
	CAGL0M09559g		YBL097W	BRN1	Subunit of the condensin complex; required for chromosome condensation and for clustering of tRNA genes at the nucleolus; may influence multiple aspects of chromosome transmission	1-to-1	Anc_7.428	1		CAGL0M09559g	1	0	0	0	0	0		2.31798	1	1.6038	1.2641	1.14849	1	1.43956	1.39488	1.65899	1.43395
	CAGL0M05247g		YBR193C	MED8	Subunit of the RNA polymerase II mediator complex; associates with core polymerase subunits to form the RNA polymerase II holoenzyme; essential for transcriptional regulation	1-to-1	Anc_8.551	0.54		CAGL0M05247g	0	2	130	31	52	116		1.15899	3	210.098	40.4513	60.87	117	7.1978	18.1335	2.07949	125.275
	CAGL0L02915g		YOR204W	DED1	ATP-dependent DEAD (Asp-Glu-Ala-Asp)-box RNA helicase; required for translation initiation of all yeast mRNAs; mutations in human DEAD-box DBY are a frequent cause of male infertility; DED1 has a paralog, DBP1, that arose from the whole genome duplication	2-to-2	Anc_8.614	0.73		CAGL0L02915g	2	0	58	47	22	0		3.47697	1	94.6244	60.677	26.4153	1	1.43956	14.6463	2.23848	77.6507
	CAGL0L03630g	GSH1	YJL101C	GSH1	Gamma glutamylcysteine synthetase; catalyzes the first step in glutathione (GSH) biosynthesis; expression induced by oxidants, cadmium, and mercury; protein abundance increases in response to DNA replication stress	1-to-1	Anc_1.265	0.07		CAGL0L03630g	0	2	64	29	8	0		1.15899	3	104.247	37.9231	10.3364	1	46.0659	2.09232	2.07949	71.0852
	CAGL0M02497g		YPL143W	RPL33A	Ribosomal 60S subunit protein L33A; N-terminally acetylated; rpl33a null mutant exhibits slow growth while rpl33a rpl33b double null mutant is inviable; homologous to mammalian ribosomal protein L35A, no bacterial homolog; RPL33A has a paralog, RPL33B, that arose from the whole genome duplication	1-to-2	Anc_8.655	0.765		CAGL0M02497g	2	0	0	71	34	0		3.47697	1	1.6038	91.0155	40.1972	1	2.87912	2.09232	2.23848	46.3097
	CAGL0J06842g		YPL122C	TFB2	Subunit of TFIIH and nucleotide excision repair factor 3 complexes; involved in transcription initiation, required for nucleotide excision repair, similar to 52 kDa subunit of human TFIIH	1-to-1	Anc_8.620	0.89		CAGL0J06842g	2	0	45	2	0	0		3.47697	1	73.775	3.79231	1.14849	1	2.87912	1.39488	2.23848	38.7837
	CAGL0L02013g		YKL032C	IXR1	Transcriptional repressor that regulates hypoxic genes during normoxia; involved in the aerobic repression of genes such as COX5b, TIR1, and HEM13; binds DNA intrastrand cross-links formed by cisplatin; HMG (high mobility group box) domain containing protein which binds and bends cisplatin-modified DNA, blocking excision repair; IXR1 has a paralog, ABF2, that arose from the whole genome duplicati…	2-to-2	Anc_2.535	0.61		CAGL0L02013g	0	2	32	10	0	33		1.15899	3	52.9255	13.9052	1.14849	34	27.3516	7.67185	2.07949	33.4153
	CAGL0M11924g		YAL034W-A	MTW1	Essential component of the MIND kinetochore complex; joins kinetochore subunits contacting DNA to those contacting microtubules; critical to kinetochore assembly; complex consists of Mtw1p Including Nnf1p-Nsl1p-Dsn1p (MIND)	1-to-1	Anc_7.053	0.975		CAGL0M11924g	0	2	2	40	4	24		1.15899	3	4.81141	51.8283	5.74245	25	8.63736	9.76418	2.07949	28.3199
	CAGL0M13453g		YHR188C	GPI16	Subunit of the glycosylphosphatidylinositol transamidase complex; transmembrane protein; adds GPIs to newly synthesized proteins; human PIG-Tp homolog	1-to-1	Anc_5.047	0.93		CAGL0M13453g	0	2	6	26	42	0		1.15899	3	11.2266	34.1308	49.3851	1	1.43956	4.88209	2.07949	22.6787
	CAGL0G07865g		YGR104C	SRB5	Subunit of the RNA polymerase II mediator complex; associates with core polymerase subunits to form the RNA polymerase II holoenzyme; essential for transcriptional regulation; required for proper termination of transcription for some genes; involved in telomere maintenance	1-to-1	Anc_3.448	0.93		CAGL0G07865g	2	0	30	0	0	0		3.47697	1	49.7179	1.2641	1.14849	1	1.43956	5.57953	2.23848	25.491
	CAGL0J05346g		YGL097W	SRM1	Nucleotide exchange factor for Gsp1p; localizes to the nucleus, required for nucleocytoplasmic trafficking of macromolecules; suppressor of the pheromone response pathway; potentially phosphorylated by Cdc28p	1-to-1	Anc_6.166	0.99		CAGL0J05346g	0	2	0	23	16	0		1.15899	3	1.6038	30.3385	19.5243	1	1.43956	11.1591	2.07949	15.9712
	CAGL0M03091g		YJL087C	TRL1	tRNA ligase; required for tRNA splicing and for both splicing and translation of HAC1 mRNA in the UPR; has phosphodiesterase, polynucleotide kinase, and ligase activities; localized at the inner nuclear envelope and partially to polysomes	1-to-1	Anc_1.280	1		CAGL0M03091g	0	2	0	18	38	0		1.15899	3	1.6038	24.018	44.7911	1	4.31868	9.76418	2.07949	12.8109
	CAGL0C00495g		YBR135W	CKS1	Cyclin-dependent protein kinase regulatory subunit and adaptor; interacts with Cdc28p(Cdk1p); required for G1/S and G2/M phase transitions and budding; mediates the phosphorylation and degradation of Sic1p; modulates proteolysis of M-phase targets through interactions with the proteasome; role in transcriptional regulation, recruiting proteasomal subunits to target gene promoters	1-to-1	Anc_3.400	0.96		CAGL0C00495g	0	2	0	13	13	0		1.15899	3	1.6038	17.6975	16.0789	1	1.43956	6.27697	2.07949	9.65063
	CAGL0M07117g		YHR191C	CTF8	Subunit of a complex with Ctf18p; shares some subunits with Replication Factor C; required for sister chromatid cohesion	1-to-1	Anc_4.356	0.435		CAGL0M07117g	2	0	8	4	0	32		3.47697	1	14.4342	6.32052	1.14849	33	1.43956	1.39488	2.23848	10.3774
	CAGL0A01914g		YHR099W	TRA1	Subunit of SAGA and NuA4 histone acetyltransferase complexes; interacts with acidic activators (e.g., Gal4p) which leads to transcription activation; similar to human TRRAP, which is a cofactor for c-Myc mediated oncogenic transformation	1-to-1	Anc_5.402	0.625		CAGL0A01914g	2	0	4	8	0	13		3.47697	1	8.01902	11.3769	1.14849	14	5.75824	6.27697	2.23848	9.69798
	CAGL0I03850g		YDL139C	SCM3	Nonhistone component of centromeric chromatin; binds to histone H3 variant, Cse4p, and recruits it to centromeres; involved in the assembly and maintenance of Cse4-H4 at centromeres; required for kinetochore assembly and G2/M progression; may protect Cse4p from ubiquitylation; homolog of mammalian HJURP	1-to-1	Anc_7.312	0.975		CAGL0I03850g	0	2	0	11	0	0		1.15899	3	1.6038	15.1693	1.14849	1	7.1978	7.67185	2.07949	8.38653
	CAGL0G04015g		YLL031C	GPI13	ER membrane localized phosphoryltransferase; adds phosphoethanolamine onto the third mannose residue of the glycosylphosphatidylinositol (GPI) anchor precursor; similar to human PIG-O protein	1-to-1	Anc_4.028	0.985		CAGL0G04015g	2	0	9	0	0	0		3.47697	1	16.038	1.2641	1.14849	1	1.43956	1.39488	2.23848	8.65107
	CAGL0D02948g	KAR2	YJL034W	KAR2	ATPase involved in protein import into the ER; also acts as a chaperone to mediate protein folding in the ER and may play a role in ER export of soluble proteins; regulates the unfolded protein response via interaction with Ire1p	1-to-1	Anc_5.239	1		CAGL0D02948g	2	0	0	9	0	0		3.47697	1	1.6038	12.641	1.14849	1	2.87912	2.09232	2.23848	7.12242
	CAGL0F08415g		YGR262C	BUD32	Protein kinase; component of the EKC/KEOPS complex with Kae1p, Cgi121p, Pcc1p, and Gon7p; EKC/KEOPS complex is required for t6A tRNA modification and may have roles in telomere maintenance and transcription	1-to-1	Anc_5.043	0.99		CAGL0F08415g	0	2	2	7	0	0		1.15899	3	4.81141	10.1128	1.14849	1	2.87912	4.18465	2.07949	7.46212
	CAGL0F05555g		YDR196C	CAB5	Subunit of the CoA-Synthesizing Protein Complex (CoA-SPC); subunits of this complex are: Cab2p, Cab3p, Cab4p, Cab5p, Sis2p and Vhs3p; probable dephospho-CoA kinase (DPCK) that catalyzes the last step in coenzyme A biosynthesis; null mutant lethality is complemented by E. coli coaE (encoding DPCK); detected in purified mitochondria in high-throughput studies	1-to-1	Anc_8.404	0.96		CAGL0F05555g	2	0	7	1	0	2		3.47697	1	12.8304	2.52821	1.14849	3	14.3956	2.78976	2.23848	7.67932
	CAGL0L09647g		YIR012W	SQT1	Protein involved in 60S ribosomal subunit assembly or modification; contains multiple WD repeats; interacts with Qsr1p in a two-hybrid assay; protein abundance increases in response to DNA replication stress	1-to-1	Anc_7.180	0.985		CAGL0L09647g	0	2	6	1	0	0		1.15899	3	11.2266	2.52821	1.14849	1	1.43956	1.39488	2.07949	6.87742
	CAGL0M00874g		YLR438C-A	LSM3	Lsm (Like Sm) protein; part of heteroheptameric complexes (Lsm2p-7p and either Lsm1p or 8p): cytoplasmic Lsm1p complex involved in mRNA decay; nuclear Lsm8p complex part of U6 snRNP and possibly involved in processing tRNA, snoRNA, and rRNA; protein increases in abundance and relocalizes from nucleus to cytoplasmic foci upon DNA replication stress	1-to-1	Anc_4.319	0.565		CAGL0M00874g	0	2	4	2	0	0		1.15899	3	8.01902	3.79231	1.14849	1	1.43956	1.39488	2.07949	5.90567
	CAGL0M08646g		YDR267C	CIA1	Component of cytosolic iron-sulfur protein assembly (CIA) machinery; acts at a late step of Fe-S cluster assembly; forms the CIA targeting complex with Cia2p and Met18p that directs Fe-S cluster incorporation into a subset of proteins involved in methionine biosynthesis, DNA replication and repair, transcription, and telomere maintenance; contains WD40 repeats; ortholog of human Ciao1 protein	1-to-1	Anc_5.631	0.965		CAGL0M08646g	0	2	3	2	0	0		1.15899	3	6.41522	3.79231	1.14849	1	1.43956	1.39488	2.07949	5.10377
	CAGL0K01551g		YDL031W	DBP10	Putative ATP-dependent RNA helicase of the DEAD-box protein family; constituent of 66S pre-ribosomal particles; essential protein involved in ribosome biogenesis	1-to-1	Anc_3.159	1		CAGL0K01551g	0	2	3	2	0	0		1.15899	3	6.41522	3.79231	1.14849	1	1.43956	1.39488	2.07949	5.10377
	CAGL0E06534g		YJL010C	NOP9	Essential subunit of U3-containing 90S preribosome; involved in production of 18S rRNA and assembly of small ribosomal subunit; also part of pre-40S ribosome and required for its export into cytoplasm; binds RNA and contains pumilio domain	1-to-1	Anc_5.247	1		CAGL0E06534g	2	0	0	4	0	0		3.47697	1	1.6038	6.32052	1.14849	1	11.5165	2.78976	2.23848	3.96216
	CAGL0I03938g	PPH21	YDL134C	PPH21	Catalytic subunit of protein phosphatase 2A (PP2A); functionally redundant with Pph22p; methylated at C terminus; forms alternate complexes with several regulatory subunits; involved in signal transduction and regulation of mitosis; forms nuclear foci upon DNA replication stress; PPH21 has a paralog, PPH22, that arose from the whole genome duplication	1-to-2	Anc_7.302	0.92		CAGL0I03938g	0	2	4	0	0	0		1.15899	3	8.01902	1.2641	1.14849	1	4.31868	2.09232	2.07949	4.64156
	CAGL0H05071g		YLR383W	SMC6	Component of the SMC5-SMC6 complex; this complex plays a key role in the removal of X-shaped DNA structures that arise between sister chromatids during DNA replication and repair; homologous to S. pombe rad18	1-to-1	Anc_4.237	0.995528		CAGL0H05071g	0	2	0	3	0	0		1.15899	3	1.6038	5.05642	1.14849	1	8.63736	1.39488	2.07949	3.33011
	CAGL0J09086g		YDL136W	RPL35B	Ribosomal 60S subunit protein L35B; homologous to mammalian ribosomal protein L35 and bacterial L29; RPL35B has a paralog, RPL35A, that arose from the whole genome duplication	1-to-2	Anc_7.306	0.98		CAGL0J09086g	1	1	2	1	0	0		2.31798	2	4.81141	2.52821	1.14849	1	1.43956	1.39488	2.15899	3.66981
	CAGL0G02167g		YKR079C	TRZ1	tRNA 3'-end processing endonuclease tRNase Z; also localized to mitochondria and interacts genetically with Rex2 exonuclease; homolog of the human candidate prostate cancer susceptibility gene ELAC2	1-to-1	Anc_5.671	1		CAGL0G02167g	2	0	0	2	1	0		3.47697	1	1.6038	3.79231	2.29698	1	1.43956	1.39488	2.23848	2.69806
	CAGL0M04961g		YMR235C	RNA1	GTPase activating protein (GAP) for Gsp1p; involved in nuclear transport	1-to-1	Anc_8.769	0.99		CAGL0M04961g	0	2	1	1	0	0		1.15899	3	3.20761	2.52821	1.14849	1	4.31868	1.39488	2.07949	2.86791
	CAGL0D06182g		YGL044C	RNA15	Component of the cleavage and polyadenylation factor I (CF I); CF 1, composed of the CF 1A complex (Rna14p, Rna15p, Clp1p, Pcf11p) and Hrp1, is involved in cleavage and polyadenylation of mRNA 3' ends; interacts with the A-rich polyadenylation signal in complex with Rna14p and Hrp1p; mutant displays reduced transcription elongation in the G-less-based run-on (GLRO) assay; required for gene looping	1-to-1	Anc_4.066	0.92		CAGL0D06182g	1	1	1	1	0	0		2.31798	2	3.20761	2.52821	1.14849	1	7.1978	20.2258	2.15899	2.86791
	CAGL0J08844g		YDL148C	NOP14	Nucleolar protein; forms a complex with Noc4p that mediates maturation and nuclear export of 40S ribosomal subunits; also present in the small subunit processome complex, which is required for processing of pre-18S rRNA	1-to-1	Anc_7.327	1		CAGL0J08844g	2	0	1	0	12	0		3.47697	1	3.20761	1.2641	14.9304	1	7.1978	6.27697	2.23848	2.23586
	CAGL0G01947g		YKR071C	DRE2	Component of the cytosolic Fe-S protein assembly (CIA) machinery; contains an Fe-S cluster that receives electrons from NADPH via the action of Tah18pin an early step in the CIA pathway; ortholog of human Ciapin1; protein abundance increases in response to DNA replication stress	1-to-1	Anc_5.654	1		CAGL0G01947g	0	2	0	1	0	0		1.15899	3	1.6038	2.52821	1.14849	1	1.43956	1.39488	2.07949	2.06601
	CAGL0L08206g		YCR035C	RRP43	Exosome non-catalytic core component; involved in 3'-5' RNA processing and degradation in both the nucleus and the cytoplasm; has similarity to E. coli RNase PH and to human hRrp43p (OIP2, EXOSC8); protein abundance increases in response to DNA replication stress	1-to-1	Anc_1.139	0.859282		CAGL0L08206g	2	0	0	0	0	0		3.47697	1	1.6038	1.2641	1.14849	1	1.43956	1.39488	2.23848	1.43395
	CAGL0H00957g		YPL237W	SUI3	Beta subunit of the translation initiation factor eIF2; involved in the identification of the start codon; proposed to be involved in mRNA binding	1-to-1	Anc_6.264	0.975		CAGL0H00957g	2	0	0	0	0	0		3.47697	1	1.6038	1.2641	1.14849	1	1.43956	1.39488	2.23848	1.43395
	CAGL0L12474g	PHO85	YPL031C	PHO85	Cyclin-dependent kinase; has ten cyclin partners; involved in regulating the cellular response to nutrient levels and environmental conditions and progression through the cell cycle	1-to-1	Anc_8.482	1		CAGL0L12474g	2	0	0	0	0	0		3.47697	1	1.6038	1.2641	1.14849	1	1.43956	1.39488	2.23848	1.43395
	CAGL0D01078g		YNL049C	SFB2	Component of the Sec23p-Sfb2p heterodimer of the COPII vesicle coat; required for cargo selection during vesicle formation in ER to Golgi transport; homologous to Sfb3p; SFB2 has a paralog, SEC24, that arose from the whole genome duplication	2-to-2	Anc_2.262	0.995		CAGL0D01078g	0	2	0	0	0	0		1.15899	3	1.6038	1.2641	1.14849	1	1.43956	1.39488	2.07949	1.43395
	CAGL0E05720g	0	YPL209C	IPL1	Ortholog(s) have histone kinase activity (H3-S10 specific) activity	1-to-1	Anc_6.222	1		CAGL0E05720g	0	2	0	0	0	0		1.15899	3	1.6038	1.2641	1.14849	1	1.43956	1.39488	2.07949	1.43395
	CAGL0I01562g		YEL027W	VMA3	Proteolipid subunit c of the V0 domain of vacuolar H(+)-ATPase; dicyclohexylcarbodiimide binding subunit; required for vacuolar acidification and important for copper and iron metal ion homeostasis	1-to-1	Anc_1.469	1		CAGL0I01562g	0	2	0	0	0	0		1.15899	3	1.6038	1.2641	1.14849	1	1.43956	1.39488	2.07949	1.43395
	CAGL0I04752g		YBR029C	CDS1	Phosphatidate cytidylyltransferase (CDP-diglyceride synthetase); an enzyme that catalyzes that conversion of CTP + phosphate into diphosphate + CDP-diaclglyerol, a critical step in the synthesis of all major yeast phospholipids	1-to-1	Anc_3.230	0.859282		CAGL0I04752g	1	1	0	0	0	4		2.31798	2	1.6038	1.2641	1.14849	5	5.75824	6.97441	2.15899	1.43395
	CAGL0G09823g		YPR176C	BET2	Beta subunit of Type II geranylgeranyltransferase; required for vesicular transport between the endoplasmic reticulum and the Golgi; provides a membrane attachment moiety to Rab-like proteins Ypt1p and Sec4p	1-to-1	Anc_7.533	1		CAGL0G09823g	1	1	0	0	0	0		2.31798	2	1.6038	1.2641	1.14849	1	2.87912	1.39488	2.15899	1.43395
	CAGL0D06138g	HEM2	YGL040C	HEM2	Aminolevulinate dehydratase; a homo-octameric enzyme, catalyzes the conversion of 5-aminolevulinate to porphobilinogen, the second step in heme biosynthesis; enzymatic activity is zinc-dependent; localizes to the cytoplasm and nucleus	1-to-1	Anc_4.070	0.02		CAGL0D06138g	3	0	185	115	0	122		4.63596	1	298.308	146.636	1.14849	123	2.87912	2.09232	2.81798	222.472
	CAGL0M03795g				0	2-to-1	Anc_3.049	0.095		CAGL0M03795g	0	3	48	71	0	2		1.15899	4	78.5864	91.0155	1.14849	3	4.31868	9.06673	2.57949	84.801
	CAGL0M08552g		YDR276C	PMP3	Small plasma membrane protein; related to a family of plant polypeptides that are overexpressed under high salt concentration or low temperature; not essential for viability; deletion causes hyperpolarization of the plasma membrane potential	1-to-1	Anc_5.642	0.3		CAGL0M08552g	2	1	92	8	16	0		3.47697	2	149.154	11.3769	19.5243	1	1.43956	38.3593	2.73848	80.2654
	CAGL0D05368g		YBR253W	SRB6	Subunit of the RNA polymerase II mediator complex; associates with core polymerase subunits to form the RNA polymerase II holoenzyme; essential for transcriptional regulation	1-to-1	Anc_7.174	0.435		CAGL0D05368g	0	3	7	45	36	13		1.15899	4	12.8304	58.1488	42.4942	14	12.956	16.7386	2.57949	35.4896
	CAGL0J07920g		YNL256W	FOL1	Multifunctional enzyme of the folic acid biosynthesis pathway; has dihydropteroate synthetase, dihydro-6-hydroxymethylpterin pyrophosphokinase, and dihydroneopterin aldolase activities	1-to-1	Anc_1.104	0.875		CAGL0J07920g	2	1	47	5	0	11		3.47697	2	76.9826	7.58463	1.14849	12	5.75824	1.39488	2.73848	42.2836
	CAGL0M00396g		YJR136C	TTI2	Subunit of the ASTRA complex, involved in chromatin remodeling; telomere length regulator involved in the stability or biogenesis of PIKKs such as TORC1; similar to S. pombe Tti2p; may interact with Rsm23p; GFP-fusion protein localizes to the cytoplasm	1-to-1	Anc_4.368	0.92		CAGL0M00396g	0	3	22	12	0	10		1.15899	4	36.8875	16.4334	1.14849	11	4.31868	7.67185	2.57949	26.6604
	CAGL0E01551g		YOL135C	MED7	Subunit of the RNA polymerase II mediator complex; associates with core polymerase subunits to form the RNA polymerase II holoenzyme; essential for transcriptional regulation	1-to-1	Anc_3.027	0.905		CAGL0E01551g	2	1	9	24	81	0		3.47697	2	16.038	31.6026	94.1762	1	4.31868	6.97441	2.73848	23.8203
	CAGL0F02079g		YFL008W	SMC1	Subunit of the multiprotein cohesin complex; essential protein involved in chromosome segregation and in double-strand DNA break repair; SMC chromosomal ATPase family member, binds DNA with a preference for DNA with secondary structure	1-to-1	Anc_8.068	0.445		CAGL0F02079g	0	3	0	26	22	0		1.15899	4	1.6038	34.1308	26.4153	1	2.87912	3.48721	2.57949	17.8673
	CAGL0K04125g		YGR037C	ACB1	Acyl-CoA-binding protein; transports newly synthesized acyl-CoA esters from fatty acid synthetase (Fas1p-Fas2p) to acyl-CoA-consuming processes; subject to starvation-induced, Grh1p-mediated unconventional secretion; protein abundance increases in response to DNA replication stress	1-to-1	Anc_4.181	0.065		CAGL0K04125g	3	0	12	13	8	0		4.63596	1	20.8495	17.6975	10.3364	1	1.43956	1.39488	2.81798	19.2735
	CAGL0D03432g		YGR180C	RNR4	Ribonucleotide-diphosphate reductase (RNR) small subunit; the RNR complex catalyzes the rate-limiting step in dNTP synthesis and is regulated by DNA replication and DNA damage checkpoint pathways via localization of the small subunits; relocalizes from nucleus to cytoplasm upon DNA replication stress; RNR4 has a paralog, RNR2, that arose from the whole genome duplication	2-to-2	Anc_5.179	0.67		CAGL0D03432g	0	3	7	16	1	0		1.15899	4	12.8304	21.4898	2.29698	1	1.43956	13.9488	2.57949	17.1601
	CAGL0G04587g		YDR489W	SLD5	Subunit of the GINS complex (Sld5p, Psf1p, Psf2p, Psf3p); complex is localized to DNA replication origins and implicated in assembly of the DNA replication machinery	1-to-1	Anc_3.094	1		CAGL0G04587g	0	3	20	0	0	0		1.15899	4	33.6799	1.2641	1.14849	1	11.5165	9.06673	2.57949	17.472
	CAGL0K10098g		YDR079C-A	TFB5	Component of RNA polymerase II general transcription factor TFIIH; involved in transcription initiation and in nucleotide-excision repair; relocalizes to the cytosol in response to hypoxia; homolog of Chlamydomonas reinhardtii REX1-S protein involved in DNA repair	1-to-1	Anc_8.211	0.84		CAGL0K10098g	0	3	12	4	1	0		1.15899	4	20.8495	6.32052	2.29698	1	5.75824	4.18465	2.57949	13.585
	CAGL0K03619g		YMR117C	SPC24	Component of the kinetochore-associated Ndc80 complex; involved in chromosome segregation, spindle checkpoint activity, and kinetochore clustering; evolutionarily conserved; other members include Ndc80p, Nuf2p, Spc24p, and Spc25p	1-to-1	Anc_2.427	0.92		CAGL0K03619g	2	1	6	8	3	0		3.47697	2	11.2266	11.3769	4.59396	1	5.75824	3.48721	2.73848	11.3018
	CAGL0B02189g		YGR218W	CRM1	Major karyopherin; involved in export of proteins, RNAs, and ribosomal subunits from the nucleus; exportin	2-to-1	Anc_5.111	0.995		CAGL0B02189g	3	0	5	8	1	0		4.63596	1	9.62282	11.3769	2.29698	1	5.75824	4.18465	2.81798	10.4999
	CAGL0K03927g		YMR134W	ERG29	Protein of unknown function involved in ergosterol biosynthesis; conditional mutants produce less ergosterol, display impaired oxygen consumption, respiratory growth, mitochondrial iron utilization, and are more sensitive to oxidative stress; mutant bm-8 has a growth defect on iron-limited medium that is complemented by overexpression of Yfh1p; protein localizes to the cytoplasm, ER and nuclear e…	1-to-1	Anc_2.397	0.925		CAGL0K03927g	1	2	0	13	26	1		2.31798	3	1.6038	17.6975	31.0092	2	1.43956	3.48721	2.65899	9.65063
	CAGL0D04994g	KAR3	YPR141C	KAR3	Minus-end-directed microtubule motor; functions in mitosis and meiosis, localizes to the spindle pole body and localization is dependent on functional Cik1p, required for nuclear fusion during mating; potential Cdc28p substrate	1-to-1	Anc_3.479	0.97		CAGL0D04994g	3	0	4	7	1	0		4.63596	1	8.01902	10.1128	2.29698	1	1.43956	1.39488	2.81798	9.06593
	CAGL0F06693g		YHR005C-A	TIM10	Essential protein of the mitochondrial intermembrane space; forms a complex with Tim9p (TIM10 complex) that delivers hydrophobic proteins to the TIM22 complex for insertion into the inner membrane	1-to-1	Anc_2.645	0.755		CAGL0F06693g	1	2	1	9	0	0		2.31798	3	3.20761	12.641	1.14849	1	7.1978	9.06673	2.65899	7.92433
	CAGL0D00550g		YKL181W	PRS1	5-phospho-ribosyl-1(alpha)-pyrophosphate synthetase; synthesizes PRPP, which is required for nucleotide, histidine, and tryptophan biosynthesis; one of five related enzymes, which are active as heteromultimeric complexes	1-to-1	Anc_4.278	0.795		CAGL0D00550g	1	2	3	6	0	0		2.31798	3	6.41522	8.84873	1.14849	1	1.43956	1.39488	2.65899	7.63197
	CAGL0L04356g		YOR160W	MTR10	Nuclear import receptor; mediates the nuclear localization of proteins involved in mRNA-nucleus export; promotes dissociation of mRNAs from the nucleus-cytoplasm mRNA shuttling protein Npl3p; required for retrograde import of mature tRNAs; relocalizes from cytoplasm to the nuclear periphery upon DNA replication stress	1-to-1	Anc_5.503	0.985		CAGL0L04356g	3	0	5	0	0	0		4.63596	1	9.62282	1.2641	1.14849	1	1.43956	1.39488	2.81798	5.44346
	CAGL0A00847g		YLR316C	TAD3	Subunit of tRNA-specific adenosine-34 deaminase; forms a heterodimer with Tad2p that converts adenosine to inosine at the wobble position of several tRNAs	1-to-1	Anc_4.133	0.9		CAGL0A00847g	3	0	3	1	3	0		4.63596	1	6.41522	2.52821	4.59396	1	1.43956	4.88209	2.81798	4.47171
	CAGL0F08679g		YGR005C	TFG2	TFIIF (Transcription Factor II) middle subunit; involved in both transcription initiation and elongation of RNA polymerase II; homologous to human RAP30	1-to-1	Anc_4.142	0.92		CAGL0F08679g	0	3	4	0	14	24		1.15899	4	8.01902	1.2641	17.2274	25	1.43956	1.39488	2.57949	4.64156
	CAGL0I05566g		YNR017W	TIM23	Essential component of the TIM23 complex; involved in protein import into mitochondrial matrix and inner membrane; with Tim17p, contributes to architecture and function of the import channel; TIM23 complex is short for the translocase of the inner mitochondrial membrane	1-to-1	Anc_6.312	0.95		CAGL0I05566g	3	0	2	2	0	0		4.63596	1	4.81141	3.79231	1.14849	1	1.43956	2.09232	2.81798	4.30186
	CAGL0E06490g		YKL145W	RPT1	ATPase of the 19S regulatory particle of the 26S proteasome; one of six ATPases of the regulatory particle; involved in the degradation of ubiquitinated substrates; required for optimal CDC20 transcription; interacts with Rpn12p and Ubr1p; mutant has aneuploidy tolerance	1-to-1	Anc_5.251	0.995		CAGL0E06490g	2	1	0	4	0	1		3.47697	2	1.6038	6.32052	1.14849	2	2.87912	1.39488	2.73848	3.96216
	CAGL0L00715g		YIL048W	NEO1	Putative aminophospholipid translocase (flippase); involved in endocytosis and vacuolar biogenesis; localizes to endosomes and the Golgi aparatus	1-to-1	Anc_7.234	0.985		CAGL0L00715g	3	0	3	0	2	2		4.63596	1	6.41522	1.2641	3.44547	3	2.87912	3.48721	2.81798	3.83966
	CAGL0K09328g	THR4	YCR053W	THR4	Threonine synthase; conserved protein that catalyzes formation of threonine from O-phosphohomoserine; expression is regulated by the GCN4-mediated general amino acid control pathway	1-to-1	Anc_6.323	1		CAGL0K09328g	3	0	1	2	0	33		4.63596	1	3.20761	3.79231	1.14849	34	1.43956	3.48721	2.81798	3.49996
	CAGL0C00473g		YBR136W	MEC1	Genome integrity checkpoint protein and PI kinase superfamily member; Mec1p and Dun1p function in same pathway to regulate both dNTP pools and telomere length; signal transducer required for cell cycle arrest and transcriptional responses prompted by damaged or unreplicated DNA; regulates P-body formation induced by replication stress; monitors and participates in meiotic recombination; associate…	1-to-1	Anc_3.401	0.98		CAGL0C00473g	2	1	3	0	0	1		3.47697	2	6.41522	1.2641	1.14849	2	1.43956	1.39488	2.73848	3.83966
	CAGL0J08008g		YNL261W	ORC5	Subunit of the origin recognition complex (ORC); ORC directs DNA replication by binding to replication origins and is also involved in transcriptional silencing	1-to-1	Anc_1.095	0.995		CAGL0J08008g	2	1	2	1	1	56		3.47697	2	4.81141	2.52821	2.29698	57	14.3956	3.48721	2.73848	3.66981
	CAGL0F03861g		YMR208W	ERG12	Mevalonate kinase; acts in the biosynthesis of isoprenoids and sterols, including ergosterol, from mevalonate	1-to-1	Anc_8.719	0.97		CAGL0F03861g	3	0	1	0	0	0		4.63596	1	3.20761	1.2641	1.14849	1	2.87912	1.39488	2.81798	2.23586
	CAGL0J03652g		YPL160W	CDC60	Cytosolic leucyl tRNA synthetase; ligates leucine to the appropriate tRNA	1-to-1	Anc_8.683	0.99		CAGL0J03652g	0	3	0	1	0	0		1.15899	4	1.6038	2.52821	1.14849	1	2.87912	1.39488	2.57949	2.06601
	CAGL0L04532g		YOR168W	GLN4	Glutamine tRNA synthetase; monomeric class I tRNA synthetase that catalyzes the specific glutaminylation of tRNA(Glu); N-terminal domain proposed to be involved in enzyme-tRNA interactions	1-to-1	Anc_6.051	0.995		CAGL0L04532g	0	3	1	0	0	0		1.15899	4	3.20761	1.2641	1.14849	1	1.43956	1.39488	2.57949	2.23586
	CAGL0L12804g		YPL050C	MNN9	Subunit of Golgi mannosyltransferase complex; this complex mediates elongation of the polysaccharide mannan backbone; forms a separate complex with Van1p that is also involved in backbone elongation; this complex also contains Anp1p, Mnn10p, Mnn11p, and Hoc1p	1-to-1	Anc_8.500	0.995		CAGL0L12804g	0	3	0	1	0	0		1.15899	4	1.6038	2.52821	1.14849	1	1.43956	1.39488	2.57949	2.06601
	CAGL0K06567g		YDR471W	RPL27B	Ribosomal 60S subunit protein L27B; homologous to mammalian ribosomal protein L27, no bacterial homolog; RPL27B has a paralog, RPL27A, that arose from the whole genome duplication	1-to-2	Anc_5.597	0.94		CAGL0K06567g	3	0	0	0	0	0		4.63596	1	1.6038	1.2641	1.14849	1	1.43956	1.39488	2.81798	1.43395
	CAGL0B01203g		YLR185W	RPL37A	Ribosomal 60S subunit protein L37A; homologous to mammalian ribosomal protein L37, no bacterial homolog; RPL37A has a paralog, RPL37B, that arose from the whole genome duplication	1-to-2	Anc_1.062	0.98		CAGL0B01203g	0	3	0	0	0	0		1.15899	4	1.6038	1.2641	1.14849	1	10.0769	2.78976	2.57949	1.43395
	CAGL0F06435g		YMR059W	SEN15	Subunit of the tRNA splicing endonuclease; tRNA splicing endonuclease is composed of Sen2p, Sen15p, Sen34p, and Sen54p	1-to-1	Anc_2.625	0.995		CAGL0F06435g	0	3	0	0	0	0		1.15899	4	1.6038	1.2641	1.14849	1	1.43956	1.39488	2.57949	1.43395
	CAGL0C01947g		YGL245W	GUS1	Glutamyl-tRNA synthetase (GluRS); forms a complex with methionyl-tRNA synthetase (Mes1p) and Arc1p; complex formation increases the catalytic efficiency of both tRNA synthetases and ensures their correct localization to the cytoplasm; protein abundance increases in response to DNA replication stress	1-to-1	Anc_3.569	1		CAGL0C01947g	3	0	0	0	0	0		4.63596	1	1.6038	1.2641	1.14849	1	1.43956	7.67185	2.81798	1.43395
	CAGL0F05467g		YDR201W	SPC19	Essential subunit of the Dam1 complex (aka DASH complex); complex couples kinetochores to the force produced by MT depolymerization thereby aiding in chromosome segregation; also localized to nuclear side of spindle pole body	1-to-1	Anc_8.409	1		CAGL0F05467g	3	0	0	0	0	0		4.63596	1	1.6038	1.2641	1.14849	1	2.87912	1.39488	2.81798	1.43395
	CAGL0I08833g		YGR167W	CLC1	Clathrin light chain; subunit of the major coat protein involved in intracellular protein transport and endocytosis; thought to regulate clathrin function; the clathrin triskelion is a trimeric molecule composed of three heavy chains that radiate from a vertex and three light chains which bind noncovalently near the vertex of the triskelion	1-to-1	Anc_5.168	1		CAGL0I08833g	0	3	0	0	0	0		1.15899	4	1.6038	1.2641	1.14849	1	1.43956	1.39488	2.57949	1.43395
	CAGL0J07986g		YNL260C	LTO1	Essential protein that forms a complex with Rli1p and Yae1p; ortholog of human ORAOV1, which is overexpressed in solid tumors; inviability of null mutant under standard conditions is complemented by overexpression of ORAOV1; essential for growth under standard (aerobic) conditions but not under anaerobic conditions; may have a role in protection of ribosomal assembly and function from damage due …	1-to-1	Anc_1.097	1		CAGL0J07986g	3	0	0	0	0	2694		4.63596	1	1.6038	1.2641	1.14849	2695	4.31868	8.36929	2.81798	1.43395
	CAGL0L00781g	MET30	YIL046W	MET30	F-box protein containing five copies of the WD40 motif; controls cell cycle function, sulfur metabolism, and methionine biosynthesis as part of the ubiquitin ligase complex; interacts with and regulates Met4p, localizes within the nucleus; dissociation of Met30p from SCF complex in response to cadmium stress is regulated by Cdc48p	1-to-1	Anc_7.231	1		CAGL0L00781g	3	0	0	0	0	0		4.63596	1	1.6038	1.2641	1.14849	1	2.87912	2.09232	2.81798	1.43395
	CAGL0K08866g	0	YOR261C	RPN8	Putative non-ATPase regulatory subunit of 26S proteasome; gene is upregulated in azole-resistant strain	1-to-1	Anc_8.711	1		CAGL0K08866g	2	1	0	0	0	0		3.47697	2	1.6038	1.2641	1.14849	1	2.87912	4.18465	2.73848	1.43395
	CAGL0H06369g	CYS3	YAL012W	CYS3	Cystathionine gamma-lyase; catalyzes one of the two reactions involved in the transsulfuration pathway that yields cysteine from homocysteine with the intermediary formation of cystathionine; protein abundance increases in response to DNA replication stress	1-to-1	Anc_7.097	0		CAGL0H06369g	4	0	180	153	155	16		5.79495	1	290.289	194.672	179.165	17	5.75824	629.789	3.39747	242.48
	CAGL0M10659g		YNR023W	SNF12	73 kDa subunit of the SWI/SNF chromatin remodeling complex; involved in transcriptional regulation; relocates to the cytosol under hypoxic conditions; deletion mutants are temperature-sensitive; SNF12 has a paralog, RSC6, that arose from the whole genome duplication	2-to-2	Anc_6.322	0.6		CAGL0M10659g	4	0	61	184	48	0		5.79495	1	99.4359	233.859	56.276	1	2.87912	24.4104	3.39747	166.648
	CAGL0M06303g		YBR181C	RPS6B	Protein component of the small (40S) ribosomal subunit; homologous to mammalian ribosomal protein S6, no bacterial homolog; RPS6B has a paralog, RPS6A, that arose from the whole genome duplication	2-to-2	Anc_8.567	0.005		CAGL0M06303g	2	2	59	84	10	0		3.47697	3	96.2282	107.449	12.6334	1	1.43956	8.36929	3.23848	101.839
	CAGL0C04433g		YDL003W	MCD1	Essential alpha-kleisin subunit of the cohesin complex; required for sister chromatid cohesion in mitosis and meiosis; apoptosis induces cleavage and translocation of a C-terminal fragment to mitochondria; expression peaks in S phase	1-to-1	Anc_3.212	0.89		CAGL0C04433g	4	0	8	104	148	0		5.79495	1	14.4342	132.731	171.125	1	2.87912	18.8309	3.39747	73.5826
	CAGL0G00440g		YMR296C	LCB1	Component of serine palmitoyltransferase; responsible along with Lcb2p for the first committed step in sphingolipid synthesis, which is the condensation of serine with palmitoyl-CoA to form 3-ketosphinganine	1-to-1	Anc_5.028	0.995		CAGL0G00440g	0	4	15	68	2	0		1.15899	5	25.6609	87.2232	3.44547	1	1.43956	2.78976	3.07949	56.442
	CAGL0M08294g		YKL173W	SNU114	GTPase component of U5 snRNP involved in mRNA splicing via spliceosome; binds directly to U5 snRNA; proposed to be involved in conformational changes of the spliceosome; similarity to ribosomal translocation factor EF-2	1-to-1	Anc_1.174	0.925		CAGL0M08294g	2	2	9	58	37	25		3.47697	3	16.038	74.5822	43.6426	26	47.5055	21.6207	3.23848	45.3101
	CAGL0D02706g		YHR197W	RIX1	Component of the Rix1 complex and possibly pre-replicative complexes; required for processing of ITS2 sequences from 35S pre-rRNA; component of the pre-60S ribosomal particle with the dynein-related AAA-type ATPase Mdn1p; required for pre-replicative complex (pre-RC) formation and maintenance during DNA replication licensing; relocalizes to the cytosol in response to hypoxia; essential gene	1-to-1	Anc_4.365	0.88		CAGL0D02706g	0	4	24	36	0	0		1.15899	5	40.0951	46.7719	1.14849	1	7.1978	7.67185	3.07949	43.4335
	CAGL0L11594g		YOR119C	RIO1	Serine kinase involved in cell cycling and pre-rRNA processing; involved in cell cycle progression and processing of the 20S pre-rRNA into mature 18S rRNA; essential gene	1-to-1	Anc_5.432	0.98		CAGL0L11594g	4	0	2	35	29	0		5.79495	1	4.81141	45.5078	34.4547	1	1.43956	2.78976	3.39747	25.1596
	CAGL0M00660g		YLR447C	VMA6	Subunit d of the V0 integral membrane domain of V-ATPase; part of the electrogenic proton pump found in the endomembrane system; required for V1 domain assembly on the vacuolar membrane; the V0 integral membrane domain of vacuolar H+-ATPase (V-ATPase) has five subunits	1-to-1	Anc_4.338	0.895		CAGL0M00660g	0	4	6	26	0	0		1.15899	5	11.2266	34.1308	1.14849	1	1.43956	1.39488	3.07949	22.6787
	CAGL0E02453g		YOL005C	RPB11	RNA polymerase II subunit B12.5; part of central core; similar to Rpc19p and bacterial alpha subunit	1-to-1	Anc_6.030	0.965		CAGL0E02453g	0	4	6	15	0	0		1.15899	5	11.2266	20.2257	1.14849	1	5.75824	4.18465	3.07949	15.7262
	CAGL0E00363g				0	1-to-0	0	0.775		CAGL0E00363g	4	0	19	1	0	0		5.79495	1	32.0761	2.52821	1.14849	1	4.31868	3.48721	3.39747	17.3021
	CAGL0F06809g		YIR026C	YVH1	Protein phosphatase; involved in vegetative growth at low temperatures, sporulation, and glycogen accumulation; mutants are defective in 60S ribosome assembly; member of the dual-specificity family of protein phosphatases	1-to-1	Anc_2.660	0.805		CAGL0F06809g	0	4	8	10	0	0		1.15899	5	14.4342	13.9052	1.14849	1	10.0769	2.09232	3.07949	14.1697
	CAGL0M02805g		YPL126W	NAN1	U3 snoRNP protein; component of the small (ribosomal) subunit (SSU) processosome containing U3 snoRNA; required for the biogenesis of18S rRNA	1-to-1	Anc_8.626	0.98		CAGL0M02805g	2	2	9	9	0	602		3.47697	3	16.038	12.641	1.14849	603	1.43956	6.97441	3.23848	14.3395
	CAGL0M14003g		YMR314W	PRE5	Alpha 6 subunit of the 20S proteasome; protein abundance increases in response to DNA replication stress	1-to-1	Anc_5.001	0.94		CAGL0M14003g	2	2	1	15	3	0		3.47697	3	3.20761	20.2257	4.59396	1	1.43956	2.09232	3.23848	11.7166
	CAGL0J12067g		0		Putative adhesin-like cell wall protein (adhesin cluster V); predicted GPI-anchor	0	0	0		CAGL0J12067g	4	0	11	4	16	47		5.79495	1	19.2456	6.32052	19.5243	48	10.0769	13.9488	3.39747	12.7831
	CAGL0C05643g	EPA7			0	1-to-0	0	0.975		CAGL0C05643g	4	0	1	14	0	0		5.79495	1	3.20761	18.9616	1.14849	1	503.846	197.376	3.39747	11.0846
	CAGL0D03784g		YHR060W	VMA22	Protein that is required for vacuolar H+-ATPase (V-ATPase) function; peripheral membrane protein; not an actual component of the V-ATPase complex; functions in the assembly of the V-ATPase; localized to the yeast endoplasmic reticulum (ER)	1-to-1	Anc_5.330	0.815		CAGL0D03784g	1	3	9	2	0	0		2.31798	4	16.038	3.79231	1.14849	1	1.43956	1.39488	3.15899	9.91518
	CAGL0J10824g		YHR072W	ERG7	Lanosterol synthase; an essential enzyme that catalyzes the cyclization of squalene 2,3-epoxide, a step in ergosterol biosynthesis	1-to-1	Anc_5.351	0.985		CAGL0J10824g	2	2	3	8	21	77		3.47697	3	6.41522	11.3769	25.2668	78	11.5165	1.39488	3.23848	8.89608
	CAGL0F09075g		YHR205W	SCH9	AGC family protein kinase; functional ortholog of mammalian S6 kinase; phosphorylated by Tor1p and required for TORC1-mediated regulation of ribosome biogenesis, translation initiation, and entry into G0 phase; involved in transactivation of osmostress-responsive genes; regulates G1 progression, cAPK activity and nitrogen activation of the FGM pathway; integrates nutrient signals and stress signa…	1-to-1	Anc_4.384	1		CAGL0F09075g	4	0	2	7	0	0		5.79495	1	4.81141	10.1128	1.14849	1	1.43956	5.57953	3.39747	7.46212
	CAGL0H03938g		YCL005W-A	VMA9	Vacuolar H+ ATPase subunit e of the V-ATPase V0 subcomplex; essential for vacuolar acidification; interacts with the V-ATPase assembly factor Vma21p in the ER; involved in V0 biogenesis	1-to-1	Anc_1.413	0.94		CAGL0H03938g	0	4	0	7	0	0		1.15899	5	1.6038	10.1128	1.14849	1	1.43956	1.39488	3.07949	5.85832
	CAGL0J00649g		YHR025W	THR1	Homoserine kinase; conserved protein required for threonine biosynthesis; expression is regulated by the GCN4-mediated general amino acid control pathway	1-to-1	Anc_5.269	0.91		CAGL0J00649g	4	0	2	3	0	21		5.79495	1	4.81141	5.05642	1.14849	22	4.31868	1.39488	3.39747	4.93392
	CAGL0M13409g		YHR186C	KOG1	Subunit of TORC1; TORC1 is a rapamycin-sensitive complex involved in growth control that contains Tor1p or Tor2p, Lst8p and Tco89p; contains four HEAT repeats and seven WD-40 repeats; may act as a scaffold protein to couple TOR and its effectors	1-to-1	Anc_5.049	0.985		CAGL0M13409g	4	0	2	3	0	0		5.79495	1	4.81141	5.05642	1.14849	1	1.43956	2.09232	3.39747	4.93392
	CAGL0D03498g		YKL196C	YKT6	Vesicle membrane protein (v-SNARE) with acyltransferase activity; involved in trafficking to and within the Golgi, endocytic trafficking to the vacuole, and vacuolar fusion; membrane localization due to prenylation at the carboxy-terminus	1-to-1	Anc_4.303	1		CAGL0D03498g	4	0	3	1	0	0		5.79495	1	6.41522	2.52821	1.14849	1	2.87912	1.39488	3.39747	4.47171
	CAGL0L01749g		YKL045W	PRI2	Subunit of DNA primase; DNA primase is required for DNA synthesis and double-strand break repair	1-to-1	Anc_2.566	0.985		CAGL0L01749g	0	4	2	0	0	2		1.15899	5	4.81141	1.2641	1.14849	3	1.43956	1.39488	3.07949	3.03776
	CAGL0G03311g		YBL076C	ILS1	Cytoplasmic isoleucine-tRNA synthetase; target of the G1-specific inhibitor reveromycin A	1-to-1	Anc_7.398	0.995		CAGL0G03311g	0	4	0	2	0	1		1.15899	5	1.6038	3.79231	1.14849	2	1.43956	1.39488	3.07949	2.69806
	CAGL0H07513g	IFA38	YBR159W	IFA38	Microsomal beta-keto-reductase; contains oleate response element (ORE) sequence in the promoter region; mutants exhibit reduced VLCFA synthesis, accumulate high levels of dihydrosphingosine, phytosphingosine and medium-chain ceramides	1-to-1	Anc_8.512	0.975		CAGL0H07513g	4	0	1	0	0	0		5.79495	1	3.20761	1.2641	1.14849	1	5.75824	23.713	3.39747	2.23586
	CAGL0E06688g	EPA3			0	1-to-0	0	0.995		CAGL0E06688g	0	4	0	1	0	0		1.15899	5	1.6038	2.52821	1.14849	1	54.7033	126.237	3.07949	2.06601
	CAGL0G07843g		YGR103W	NOP7	Component of several different pre-ribosomal particles; forms a complex with Ytm1p and Erb1p that is required for maturation of the large ribosomal subunit; required for exit from G<sub>0</sub> and the initiation of cell proliferation	1-to-1	Anc_3.447	0.995		CAGL0G07843g	4	0	1	0	0	0		5.79495	1	3.20761	1.2641	1.14849	1	4.31868	1.39488	3.39747	2.23586
	CAGL0G04213g		YJL026W	RNR2	Ribonucleotide-diphosphate reductase (RNR), small subunit; the RNR complex catalyzes the rate-limiting step in dNTP synthesis and is regulated by DNA replication and DNA damage checkpoint pathways via localization of the small subunits; RNR2 has a paralog, RNR4, that arose from the whole genome duplication	2-to-2	Anc_5.179	0.995		CAGL0G04213g	0	4	0	0	0	0		1.15899	5	1.6038	1.2641	1.14849	1	7.1978	38.3593	3.07949	1.43395
	CAGL0J06424g		YGL201C	MCM6	Protein involved in DNA replication; component of the Mcm2-7 hexameric helicase complex that binds chromatin as a part of the pre-replicative complex; forms a subcomplex with Mcm4p and Mcm7p	1-to-1	Anc_3.509	0.995		CAGL0J06424g	0	4	0	0	0	3		1.15899	5	1.6038	1.2641	1.14849	4	2.87912	3.48721	3.07949	1.43395
	CAGL0F04939g		YLR274W	MCM5	Component of the Mcm2-7 hexameric helicase complex; MCM complex is important for priming origins of DNA replication in G1 and becomes an active ATP-dependent helicase that promotes DNA melting and elongation when activated by Cdc7p-Dbf4p in S-phase	1-to-1	Anc_6.071	1		CAGL0F04939g	0	4	0	0	3	0		1.15899	5	1.6038	1.2641	4.59396	1	1.43956	1.39488	3.07949	1.43395
	CAGL0G10043g		YPR187W	RPO26	RNA polymerase subunit ABC23; common to RNA polymerases I, II, and III; part of central core; similar to bacterial omega subunit	1-to-1	Anc_7.544	1		CAGL0G10043g	0	4	0	0	0	1		1.15899	5	1.6038	1.2641	1.14849	2	7.1978	4.88209	3.07949	1.43395
	CAGL0H02849g	0	YJL072C	PSF2	Ortholog(s) have role in double-strand break repair via break-induced replication; mitotic DNA replication and CMG complex; GINS complex; cytosol; nuclear chromatin; replication fork protection complex localization	1-to-1	Anc_1.300	1		CAGL0H02849g	4	0	0	0	0	0		5.79495	1	1.6038	1.2641	1.14849	1	1.43956	1.39488	3.39747	1.43395
	CAGL0L03806g		YNL110C	NOP15	Constituent of 66S pre-ribosomal particles; involved in 60S ribosomal subunit biogenesis; localizes to both nucleolus and cytoplasm	1-to-1	Anc_2.167	1		CAGL0L03806g	4	0	0	0	0	0		5.79495	1	1.6038	1.2641	1.14849	1	1.43956	1.39488	3.39747	1.43395
	CAGL0L04840g	0	YGR118W	RPS23A	Ortholog(s) have structural constituent of ribosome activity and role in maturation of SSU-rRNA from tricistronic rRNA transcript (SSU-rRNA; 5.8S rRNA; LSU-rRNA); regulation of translational fidelity	1-to-2	Anc_3.467	1		CAGL0L04840g	4	0	0	0	0	0		5.79495	1	1.6038	1.2641	1.14849	1	1.43956	2.09232	3.39747	1.43395
	CAGL0J06578g		YML105C	SEC65	Subunit of the signal recognition particle (SRP); involved in protein targeting to the ER; interacts with Srp54p; homolog of mammalian SRP19	1-to-1	Anc_8.826	0.735		CAGL0J06578g	5	0	40	127	175	18		6.95394	1	65.756	161.805	202.134	19	10.0769	6.97441	3.97697	113.781
	CAGL0H07623g		YGL250W	RMR1	Protein required for meiotic recombination and gene conversion; null mutant displays reduced PIS1 expression and growth defects on non-fermentable carbon sources and minimal media; GFP-fusion protein localizes to both cytoplasm and nucleus	1-to-1	Anc_3.577	0.035		CAGL0H07623g	1	4	37	51	0	0		2.31798	5	60.9446	65.7334	1.14849	1	1.43956	5.57953	3.65899	63.339
	CAGL0L00385g		YML094W	GIM5	Subunit of the heterohexameric cochaperone prefoldin complex; prefoldin binds specifically to cytosolic chaperonin and transfers target proteins to it; prefoldin complex also localizes to chromatin of actively transcribed genes in the nucleus and facilitates transcriptional elongation	1-to-1	Anc_8.873	0.15		CAGL0L00385g	0	5	25	51	0	9		1.15899	6	41.6989	65.7334	1.14849	10	2.87912	7.67185	3.57949	53.7162
	CAGL0J08096g	UFD1	YGR048W	UFD1	Substrate-recruiting cofactor of the Cdc48p-Npl4p-Ufd1p segregase; polyubiquitin binding protein that assists in the dislocation of misfolded, ERAD substrates that are subsequently delivered to the proteasome for degradation; involved in regulated destruction of ER membrane proteins such as HMG-CoA reductase (Hmg1/2p) and cytoplasmic proteins (Fbp1p); involved in mobilizing membrane bound transac…	1-to-1	Anc_1.089	0.95		CAGL0J08096g	2	3	47	2	0	278		3.47697	4	76.9826	3.79231	1.14849	279	1.43956	1.39488	3.73848	40.3875
	CAGL0D00143g		0		Putative adhesin-like cell wall protein (adhesin cluster V); predicted GPI-anchor	0	0	0		CAGL0D00143g	4	1	22	25	1	189		5.79495	2	36.8875	32.8667	2.29698	190	358.451	253.869	3.89747	34.8771
	CAGL0M13035g		YKL054C	DEF1	RNAPII degradation factor; forms a complex with Rad26p in chromatin, enables ubiquitination and proteolysis of RNAPII present in an elongation complex; mutant is deficient in Zip1p loading onto chromosomes during meiosis	1-to-1	Anc_2.586	0.81		CAGL0M13035g	1	4	17	28	5	65		2.31798	5	28.8685	36.659	6.89094	66	2.87912	29.2925	3.65899	32.7638
	CAGL0K06633g		YBR211C	AME1	Essential kinetochore protein associated with microtubules and SPBs; component of the kinetochore sub-complex COMA (Ctf19p, Okp1p, Mcm21p, Ame1p); involved in spindle checkpoint maintenance; orthologous to human centromere constitutive-associated network (CCAN) subunit CENP-U and fission yeast Mis17; relative distribution to the nucleus increases upon DNA replication stress	1-to-1	Anc_6.103	0.965		CAGL0K06633g	5	0	1	25	136	42		6.95394	1	3.20761	32.8667	157.343	43	8.63736	14.6463	3.97697	18.0372
	CAGL0M11616g		YLR106C	MDN1	Huge dynein-related AAA-type ATPase (midasin); forms extended pre-60S particle with the Rix1 complex (Rix1p-Ipi1p-Ipi3p); acts in removal of ribosomal biogenesis factors at successive steps of pre-60S assembly and export from nucleus	1-to-1	Anc_8.295	0.98		CAGL0M11616g	5	0	12	10	0	35		6.95394	1	20.8495	13.9052	1.14849	36	1.43956	1.39488	3.97697	17.3773
	CAGL0A03630g		YGR047C	TFC4	Subunit of RNA polymerase III transcription initiation factor complex; one of six subunits of RNA polymerase III transcription initiation factor complex (TFIIIC); part of the TauA domain of TFIIIC that binds BoxA DNA promoter sites of tRNA and similar genes; has TPR motifs; human homolog is TFIIIC-102	1-to-1	Anc_1.088	0.98		CAGL0A03630g	0	5	17	5	0	1		1.15899	6	28.8685	7.58463	1.14849	2	11.5165	7.67185	3.57949	18.2266
	CAGL0H07249g	DYS1	YHR068W	DYS1	Deoxyhypusine synthase; catalyzes formation of deoxyhypusine, the first step in hypusine biosynthesis; triggers posttranslational hypusination of translation elongation factor eIF-5A and regulates its intracellular levels; tetrameric	1-to-1	Anc_5.343	0.96		CAGL0H07249g	5	0	6	11	12	0		6.95394	1	11.2266	15.1693	14.9304	1	1.43956	2.09232	3.97697	13.1979
	CAGL0H09438g		YER016W	BIM1	Microtubule plus end-tracking protein; together with Kar9p makes up the cortical microtubule capture site and delays the exit from mitosis when the spindle is oriented abnormally	1-to-1	Anc_7.167	0.53		CAGL0H09438g	1	4	2	13	0	0		2.31798	5	4.81141	17.6975	1.14849	1	1.43956	2.09232	3.65899	11.2544
	CAGL0K11462g		YDR224C	HTB1	Histone H2B; core histone protein required for chromatin assembly and chromosome function; nearly identical to HTB2; Rad6p-Bre1p-Lge1p mediated ubiquitination regulates transcriptional activation, meiotic DSB formation and H3 methylation	1-to-1	Anc_8.438	0.94		CAGL0K11462g	5	0	0	15	0	0		6.95394	1	1.6038	20.2257	1.14849	1	14.3956	3.48721	3.97697	10.9147
	CAGL0L03432g		YJL091C	GWT1	Protein involved in the inositol acylation of GlcN-PI; the inositol acylation of glucosaminyl phosphatidylinositol (GlcN-PI) forms glucosaminyl(acyl)phosphatidylinositol (GlcN(acyl)PI), an intermediate in the biosynthesis of glycosylphosphatidylinositol (GPI) anchors	1-to-1	Anc_1.275	0.995		CAGL0L03432g	3	2	10	0	0	1		4.63596	3	17.6418	1.2641	1.14849	2	1.43956	1.39488	3.81798	9.45298
	CAGL0K11594g		YKL119C	VPH2	Integral membrane protein required for V-ATPase function; not an actual component of the vacuolar H+-ATPase (V-ATPase) complex; functions in the assembly of the V-ATPase; localized to the endoplasmic reticulum (ER)	1-to-1	Anc_2.453	0.885		CAGL0K11594g	0	5	1	8	0	0		1.15899	6	3.20761	11.3769	1.14849	1	7.1978	4.18465	3.57949	7.29227
	CAGL0J11440g		YNL189W	SRP1	Karyopherin alpha homolog; forms a dimer with karyopherin beta Kap95p to mediate import of nuclear proteins, binds the nuclear localization signal of the substrate during import; may also play a role in regulation of protein degradation	1-to-1	Anc_2.063	0.99		CAGL0J11440g	0	5	5	2	0	0		1.15899	6	9.62282	3.79231	1.14849	1	5.75824	6.27697	3.57949	6.70757
	CAGL0M08448g		YKL165C	MCD4	Protein involved in GPI anchor synthesis; multimembrane-spanning protein that localizes to the endoplasmic reticulum; highly conserved among eukaryotes; GPI stands for glycosylphosphatidylinositol	1-to-1	Anc_1.184	1		CAGL0M08448g	5	0	0	6	0	0		6.95394	1	1.6038	8.84873	1.14849	1	4.31868	4.88209	3.97697	5.22627
	CAGL0J11572g	NUF2	YOL069W	NUF2	Component of the kinetochore-associated Ndc80 complex; involved in chromosome segregation, spindle checkpoint activity, and kinetochore clustering; evolutionarily conserved; other members include Ndc80p, Nuf2p, Spc24p, and Spc25p	1-to-1	Anc_3.149	0.915		CAGL0J11572g	0	5	2	4	0	0		1.15899	6	4.81141	6.32052	1.14849	1	2.87912	1.39488	3.57949	5.56597
	CAGL0L06182g		YGL190C	CDC55	Non-essential regulatory subunit B of protein phosphatase 2A (PP2A); localization to the cytoplasm requires Zds1p and Zds2p and promotes mitotic entry; localization to the nucleus prevents mitotic exit; required for correct nuclear division and chromosome segregation in meiosis; maintains nucleolar sequestration of Cdc14p during early meiosis; limits formation of PP2A-Rts1p holocomplexes to ensur…	1-to-1	Anc_8.150	0.97		CAGL0L06182g	0	5	0	4	0	0		1.15899	6	1.6038	6.32052	1.14849	1	1.43956	1.39488	3.57949	3.96216
	CAGL0K12650g	TUB2	YFL037W	TUB2	Beta-tubulin; associates with alpha-tubulin (Tub1p and Tub3p) to form tubulin dimer, which polymerizes to form microtubules; mutation in human ortholog is associated with congenital fibrosis of the extraocular muscles (CFEOM) with polymicrogyria	1-to-1	Anc_8.027	1		CAGL0K12650g	1	4	3	0	0	0		2.31798	5	6.41522	1.2641	1.14849	1	4.31868	6.97441	3.65899	3.83966
	CAGL0F05797g		YDR180W	SCC2	Subunit of cohesin loading factor (Scc2p-Scc4p); a complex required for loading of cohesin complexes onto chromosomes; involved in establishing sister chromatid cohesion during DSB repair via histone H2AX; evolutionarily-conserved adherin; relocalizes to the cytosol in response to hypoxia	1-to-1	Anc_8.381	0.984401		CAGL0F05797g	5	0	0	2	0	0		6.95394	1	1.6038	3.79231	1.14849	1	1.43956	2.09232	3.97697	2.69806
	CAGL0J06072g	CBK1	YNL161W	CBK1	Serine/threonine protein kinase of the the RAM signaling network; Ndr/LATS family member; binds regulatory subunit Mob2p; involved in regulation of cellular morphogenesis, polarized growth, and septum destruction; phosphorylation by Cbk1p regulates localization and activity of Ace2p transcription factor and Ssd1p translational repressor; Cbk1p activity is regulated by both phosphorylation and spe…	1-to-1	Anc_2.096	0.985		CAGL0J06072g	5	0	0	1	1	29		6.95394	1	1.6038	2.52821	2.29698	30	1.43956	13.2514	3.97697	2.06601
	CAGL0H05764g	0	0	0	Protein of unknown function	1-to-0	0	0		CAGL0H05764g	0	5	0	0	0	0		1.15899	6	1.6038	1.2641	1.14849	1	1.43956	1.39488	3.57949	1.43395
	CAGL0B03641g		YEL061C	CIN8	Kinesin motor protein; involved in mitotic spindle assembly and chromosome segregation	1-to-1	Anc_6.016	1		CAGL0B03641g	5	0	0	0	1	0		6.95394	1	1.6038	1.2641	2.29698	1	2.87912	1.39488	3.97697	1.43395
	CAGL0F02255g		YFR003C	YPI1	Regulatory subunit of the type I protein phosphatase (PP1) Glc7p; Glc7p participates in the regulation of a variety of metabolic processes including mitosis and glycogen metabolism; in vitro evidence suggests Ypi1p is an inhibitor of Glc7p while in vivo evidence suggests it is an activator; overproduction causes decreased cellular content of glycogen; partial depletion causes lithium sensitivity,…	1-to-1	Anc_8.095	1		CAGL0F02255g	0	5	0	0	3	0		1.15899	6	1.6038	1.2641	4.59396	1	1.43956	11.1591	3.57949	1.43395
	CAGL0H03267g		YPL190C	NAB3	RNA-binding protein, subunit of Nrd1 complex (Nrd1p-Nab3p-Sen1p); complex interacts with the exosome to mediate 3&#8242; end formation of some mRNAs, snRNAs, snoRNAs, and CUTs; required for termination of non-poly(A) transcripts and efficient splicing	1-to-1	Anc_6.193	1		CAGL0H03267g	1	4	0	0	0	0		2.31798	5	1.6038	1.2641	1.14849	1	4.31868	1.39488	3.65899	1.43395
	CAGL0M07920g	PDC	YLR044C	PDC1	Major of three pyruvate decarboxylase isozymes; key enzyme in alcoholic fermentation; decarboxylates pyruvate to acetaldehyde; involved in amino acid catabolism; subject to glucose-, ethanol-, and autoregulation; activated by phosphorylation in response to glucose levels	1-to-1	Anc_5.122	0.05		CAGL0M07920g	0	6	100	159	0	0		1.15899	7	161.984	202.257	1.14849	1	1.43956	9.06673	4.07949	182.12
	CAGL0K04543g		YGR063C	SPT4	Component of the universally conserved Spt4/5 complex (DSIF complex); the complex has multiple roles in concert with RNA polymerases I and II, including regulation of transcription elongation, RNA processing, quality control, and transcription-coupled DNA repair; Spt4p also localizes to kinetochores and heterochromatin and affects chromosome dynamics and silencing; required for transcription thro…	1-to-1	Anc_4.210	0.025		CAGL0K04543g	6	0	88	95	37	0		8.11292	1	142.739	121.354	43.6426	1	5.75824	5.57953	4.55646	132.046
	CAGL0H00869g		YPL243W	SRP68	Core component of the signal recognition particle (SRP) complex; SRP complex functions in targeting nascent secretory proteins to the endoplasmic reticulum (ER) membrane; relocalizes from cytoplasm to the nuclear periphery upon DNA replication stress	1-to-1	Anc_6.271	0.995		CAGL0H00869g	6	0	48	37	20	0		8.11292	1	78.5864	48.036	24.1183	1	5.75824	1.39488	4.55646	63.3112
	CAGL0I03476g		YDL160C	DHH1	Cytoplasmic DExD/H-box helicase, stimulates mRNA decapping; coordinates distinct steps in mRNA function and decay, interacts with both the decapping and deadenylase complexes, may have a role in mRNA export and translation; C-terminus of Dhh1p interacts with Ngr1p and promotes POR1, but not EDC1 mRNA decay; forms cytoplasmic foci upon DNA replication stress	1-to-1	Anc_7.336	0.11		CAGL0I03476g	3	3	18	34	4	21		4.63596	4	30.4723	44.2437	5.74245	22	21.5934	27.8976	4.31798	37.358
	CAGL0H03069g		YGL092W	NUP145	Essential protein with distinct roles in two nuclear pore subcomplexes; catalyzes its own proteolytic cleavage in vivo to generate a C-terminal fragment that is a structural component of the Nup84p subcomplex (with roles in NPC biogenesis and localization of genes to the nuclear periphery), and an N-terminal fragment that is one of several FG-nucleoporins within the NPC central core directly resp…	1-to-1	Anc_6.180	0.905		CAGL0H03069g	6	0	40	11	1	0		8.11292	1	65.756	15.1693	2.29698	1	2.87912	11.8565	4.55646	40.4626
	CAGL0K06017g		YLR262C	YPT6	Rab family GTPase; Ras-like GTP binding protein involved in the secretory pathway, required for fusion of endosome-derived vesicles with the late Golgi, maturation of the vacuolar carboxypeptidase Y; has similarity to the human GTPase, Rab6	1-to-1	Anc_6.049	0.315		CAGL0K06017g	6	0	2	25	1	0		8.11292	1	4.81141	32.8667	2.29698	1	4.31868	1.39488	4.55646	18.8391
	CAGL0F03531g		YPL169C	MEX67	Poly(A)RNA binding protein involved in nuclear mRNA export; component of the nuclear pore; ortholog of human TAP	1-to-1	Anc_8.699	1		CAGL0F03531g	6	0	3	18	0	0		8.11292	1	6.41522	24.018	1.14849	1	2.87912	1.39488	4.55646	15.2166
	CAGL0C01221g		YDR211W	GCD6	Catalytic epsilon subunit of the translation initiation factor eIF2B; eIF2B is the guanine-nucleotide exchange factor for eIF2; activity subsequently regulated by phosphorylated eIF2; first identified as a negative regulator of GCN4 expression; forms cytoplasmic foci upon DNA replication stress	1-to-1	Anc_8.420	0.985		CAGL0C01221g	0	6	0	18	25	0		1.15899	7	1.6038	24.018	29.8608	1	5.75824	6.27697	4.07949	12.8109
	CAGL0A02794g		YDR367W	KEI1	Component of inositol phosphorylceramide (IPC) synthase; forms a complex with Aur1p and regulates its activity; required for IPC synthase complex localization to the Golgi; post-translationally processed by Kex2p; KEI1 is an essential gene	1-to-1	Anc_5.433	0.965		CAGL0A02794g	4	2	3	15	0	5		5.79495	3	6.41522	20.2257	1.14849	6	5.75824	2.09232	4.39747	13.3204
	CAGL0G05654g		YDL217C	TIM22	Essential core component of the mitochondrial TIM22 complex; involved in insertion of polytopic proteins into the inner membrane; forms the channel through which proteins are imported	1-to-1	Anc_2.065	0.865		CAGL0G05654g	3	3	0	18	9	0		4.63596	4	1.6038	24.018	11.4849	1	18.7143	4.88209	4.31798	12.8109
	CAGL0L11924g		YER171W	RAD3	5' to 3' DNA helicase; involved in nucleotide excision repair and transcription; subunit of RNA polII initiation factor TFIIH and of Nucleotide Excision Repair Factor 3 (NEF3); homolog of human XPD protein; mutant has aneuploidy tolerance; protein abundance increases in response to DNA replication stress	1-to-1	Anc_8.237	1		CAGL0L11924g	3	3	0	18	12	0		4.63596	4	1.6038	24.018	14.9304	1	1.43956	2.78976	4.31798	12.8109
	CAGL0L11660g		YOR116C	RPO31	RNA polymerase III largest subunit C160; part of core enzyme; similar to bacterial beta-prime subunit and to RPA190 and RPO21	1-to-1	Anc_5.426	1		CAGL0L11660g	6	0	2	11	1	11		8.11292	1	4.81141	15.1693	2.29698	12	1.43956	2.09232	4.55646	9.99033
	CAGL0D02156g		YFL017C	GNA1	Glucosamine-6-phosphate acetyltransferase; evolutionarily conserved; required for multiple cell cycle events including passage through START, DNA synthesis, and mitosis; involved in UDP-N-acetylglucosamine synthesis, forms GlcNAc6P from AcCoA	1-to-1	Anc_8.058	0.97		CAGL0D02156g	2	4	6	7	14	100		3.47697	5	11.2266	10.1128	17.2274	101	1.43956	1.39488	4.23848	10.6697
	CAGL0G10219g	AWP12			0	1-to-0	0	0.9		CAGL0G10219g	0	6	4	7	0	8		1.15899	7	8.01902	10.1128	1.14849	9	11.5165	17.436	4.07949	9.06593
	CAGL0C03369g		YNR053C	NOG2	Putative GTPase; associates with pre-60S ribosomal subunits in the nucleolus and is required for their nuclear export and maturation	1-to-1	Anc_6.380	0.98		CAGL0C03369g	6	0	8	2	0	0		8.11292	1	14.4342	3.79231	1.14849	1	1.43956	10.4616	4.55646	9.11328
	CAGL0K11748g	RPS11B	YDR025W	RPS11A	Protein component of the small (40S) ribosomal subunit; homologous to mammalian ribosomal protein S11 and bacterial S17; RPS11A has a paralog, RPS11B, that arose from the whole genome duplication	1-to-2	Anc_3.255	1		CAGL0K11748g	0	6	0	9	0	0		1.15899	7	1.6038	12.641	1.14849	1	1.43956	1.39488	4.07949	7.12242
	CAGL0M12001g				0	1-to-0	0	0.96		CAGL0M12001g	0	6	4	3	0	0		1.15899	7	8.01902	5.05642	1.14849	1	7.1978	66.2569	4.07949	6.53772
	CAGL0B00484g		YCL054W	SPB1	AdoMet-dependent methyltransferase; involved in rRNA processing and 60S ribosomal subunit maturation; methylates G2922 in the tRNA docking site of the large subunit rRNA and in the absence of snR52, U2921; suppressor of PAB1 mutants	1-to-1	Anc_1.013	0.975		CAGL0B00484g	0	6	2	4	0	0		1.15899	7	4.81141	6.32052	1.14849	1	4.31868	1.39488	4.07949	5.56597
	CAGL0L04246g	RPB2	YOR151C	RPB2	RNA polymerase II second largest subunit B150; part of central core; similar to bacterial beta subunit	1-to-1	Anc_5.497	1		CAGL0L04246g	0	6	3	2	0	0		1.15899	7	6.41522	3.79231	1.14849	1	14.3956	2.78976	4.07949	5.10377
	CAGL0C04235g		YBR004C	GPI18	Functional ortholog of human PIG-V; PIG-V is a mannosyltransferase that transfers the second mannose in glycosylphosphatidylinositol biosynthesis; the authentic, non-tagged protein was localized to mitochondria	1-to-1	Anc_3.201	0.95		CAGL0C04235g	5	1	2	3	0	1		6.95394	2	4.81141	5.05642	1.14849	2	2.87912	2.09232	4.47697	4.93392
	CAGL0B00242g		YCL066W	HMLALPHA1	Silenced copy of ALPHA1 at HML; ALPHA1 encodes a transcriptional coactivator involved in the regulation of mating-type alpha-specific gene expression	1-to-1	Anc_1.001	1		CAGL0B00242g	6	0	0	4	0	0		8.11292	1	1.6038	6.32052	1.14849	1	1.43956	1.39488	4.55646	3.96216
	CAGL0J00605g		YHR027C	RPN1	Non-ATPase base subunit of the 19S RP of the 26S proteasome; may participate in the recognition of several ligands of the proteasome; contains a leucine-rich repeat (LRR) domain, a site for protein-protein interactions; RP is the acronym for regulatory particle	1-to-1	Anc_5.271	1		CAGL0J00605g	0	6	1	3	1	0		1.15899	7	3.20761	5.05642	2.29698	1	11.5165	7.67185	4.07949	4.13201
	CAGL0B02233g		YGR216C	GPI1	Membrane protein involved in the synthesis of GlcNAc-PI; N-acetylglucosaminyl phosphatidylinositol (GlcNAc-PI) is the first intermediate in the synthesis of glycosylphosphatidylinositol (GPI) anchors; human and mouse GPI1p are functional homologs	1-to-1	Anc_5.114	0.99		CAGL0B02233g	4	2	1	3	0	21		5.79495	3	3.20761	5.05642	1.14849	22	7.1978	2.78976	4.39747	4.13201
	CAGL0D03718g	TIF5	YPR041W	TIF5	Translation initiation factor eIF5; functions both as a GTPase-activating protein to mediate hydrolysis of ribosome-bound GTP and as a GDP dissociation inhibitor to prevent recycling of eIF2	1-to-1	Anc_7.459	0.985		CAGL0D03718g	6	0	3	0	0	0		8.11292	1	6.41522	1.2641	1.14849	1	2.87912	1.39488	4.55646	3.83966
	CAGL0H01067g		YDR288W	NSE3	Component of the SMC5-SMC6 complex; this complex plays a key role in the removal of X-shaped DNA structures that arise between sister chromatids during DNA replication and repair; protein abundance increases in response to DNA replication stress	1-to-1	Anc_5.293	0.96		CAGL0H01067g	2	4	0	3	0	0		3.47697	5	1.6038	5.05642	1.14849	1	1.43956	1.39488	4.23848	3.33011
	CAGL0J07458g		YNL232W	CSL4	Exosome non-catalytic core component; involved in 3'-5' RNA processing and degradation in both the nucleus and the cytoplasm; predicted to contain an S1 RNA binding domain; has similarity to human hCsl4p (EXOSC1)	1-to-1	Anc_2.011	0.99		CAGL0J07458g	3	3	0	2	20	0		4.63596	4	1.6038	3.79231	24.1183	1	30.2308	2.78976	4.31798	2.69806
	CAGL0E01991g		YOL121C	RPS19A	Protein component of the small (40S) ribosomal subunit; required for assembly and maturation of pre-40 S particles; homologous to mammalian ribosomal protein S19, no bacterial homolog; mutations in human RPS19 are associated with Diamond Blackfan anemia; RPS19A has a paralog, RPS19B, that arose from the whole genome duplication	1-to-2	Anc_3.051	0.985		CAGL0E01991g	6	0	1	0	0	0		8.11292	1	3.20761	1.2641	1.14849	1	1.43956	2.78976	4.55646	2.23586
	CAGL0I03454g				0	2-to-1	Anc_7.338	1		CAGL0I03454g	0	6	1	0	0	0		1.15899	7	3.20761	1.2641	1.14849	1	1.43956	1.39488	4.07949	2.23586
	CAGL0K03861g		YMR131C	RRB1	Nuclear protein involved in early steps of ribosome biogenesis; physically interacts with the ribosomal protein Rpl3p; essential gene	1-to-1	Anc_2.401	1		CAGL0K03861g	0	6	0	1	2	0		1.15899	7	1.6038	2.52821	3.44547	1	1.43956	4.88209	4.07949	2.06601
	CAGL0H07007g		YML092C	PRE8	Alpha 2 subunit of the 20S proteasome	1-to-1	Anc_8.871	0.98		CAGL0H07007g	6	0	0	0	9	0		8.11292	1	1.6038	1.2641	11.4849	1	5.75824	13.9488	4.55646	1.43395
	CAGL0H07183g	0	YHR070W	TRM5	Ortholog(s) have role in regulation of DNA methylation and nucleus localization	1-to-1	Anc_5.346	0.982857		CAGL0H07183g	6	0	0	0	6	0		8.11292	1	1.6038	1.2641	8.03943	1	1.43956	3.48721	4.55646	1.43395
	CAGL0H02211g		YMR268C	PRP24	Splicing factor that reanneals snRNPs during spliceosome recycling; reanneals U4 and U6 snRNPs	1-to-1	Anc_8.822	0.995		CAGL0H02211g	0	6	0	0	0	0		1.15899	7	1.6038	1.2641	1.14849	1	1.43956	3.48721	4.07949	1.43395
	CAGL0C00737g		YLR222C	UTP13	Nucleolar protein; component of the small subunit (SSU) processome containing the U3 snoRNA that is involved in processing of pre-18S rRNA	1-to-1	Anc_8.435	1		CAGL0C00737g	6	0	0	0	0	0		8.11292	1	1.6038	1.2641	1.14849	1	1.43956	6.27697	4.55646	1.43395
	CAGL0G06974g	0	YJL011C	RPC17	Ortholog(s) have DNA-directed 5'-3' RNA polymerase activity; RNA polymerase III activity and role in tRNA transcription from RNA polymerase III promoter; transcription initiation from RNA polymerase III promoter	1-to-1	Anc_5.160	1		CAGL0G06974g	0	6	0	0	0	0		1.15899	7	1.6038	1.2641	1.14849	1	1.43956	1.39488	4.07949	1.43395
	CAGL0L09757g		YKL018W	SWD2	Subunit of the COMPASS (Set1C) complex; COMPASS methylates histone H3 on lys 4 and is involved in telomeric silencing; subunit of CPF (cleavage and polyadenylation factor), a complex involved in RNAP II transcription termination	1-to-1	Anc_2.657	1		CAGL0L09757g	6	0	0	0	0	0		8.11292	1	1.6038	1.2641	1.14849	1	4.31868	2.78976	4.55646	1.43395
	CAGL0G06556g	PHO23	YNL097C	PHO23	Component of the Rpd3L histone deacetylase complex; involved in transcriptional regulation of PHO5; affects termination of snoRNAs and cryptic unstable transcripts (CUTs); C-terminus has similarity to human candidate tumor suppressor p33(ING1) and its isoform ING3	1-to-1	Anc_2.183	0		CAGL0G06556g	7	0	38	76	47	0		9.27191	1	62.5484	97.3361	55.1275	1	1.43956	6.97441	5.13596	79.9422
	CAGL0J00891g		YKL143W	LTV1	Component of the GSE complex; GSE is required for proper sorting of amino acid permease Gap1p; required for ribosomal small subunit export from nucleus; required for growth at low temperature	1-to-1	Anc_5.249	0.07		CAGL0J00891g	6	1	18	94	7	3		8.11292	2	30.4723	120.09	9.18792	4	1.43956	9.06673	5.05646	75.2811
	CAGL0G06358g		YAL030W	SNC1	Vesicle membrane receptor protein (v-SNARE); involved in the fusion between Golgi-derived secretory vesicles with the plasma membrane; proposed to be involved in endocytosis; member of the synaptobrevin/VAMP family of R-type v-SNARE proteins; SNC1 has a paralog, SNC2, that arose from the whole genome duplication	2-to-2	Anc_7.067	0.045		CAGL0G06358g	4	3	25	45	0	0		5.79495	4	41.6989	58.1488	1.14849	1	1.43956	4.88209	4.89747	49.9239
	CAGL0M12144g		YAL035W	FUN12	Translation initiation factor eIF5B; GTPase that promotes Met-tRNAiMet binding to ribosomes and ribosomal subunit joining; promotes GTP-dependent maturation of 18S rRNA by Nob1p; protein abundance increases in response to DNA replication stress; homolog of bacterial IF2	1-to-1	Anc_7.050	0.78		CAGL0M12144g	6	1	18	24	10	4		8.11292	2	30.4723	31.6026	12.6334	5	11.5165	1.39488	5.05646	31.0374
	CAGL0F00495g		YJR066W	TOR1	PIK-related protein kinase and rapamycin target; subunit of TORC1, a complex that controls growth in response to nutrients by regulating translation, transcription, ribosome biogenesis, nutrient transport and autophagy; involved in meiosis; TOR1 has a paralog, TOR2, that arose from the whole genome duplication	2-to-2	Anc_1.515	0.98		CAGL0F00495g	1	6	10	19	0	0		2.31798	7	17.6418	25.2821	1.14849	1	2.87912	9.76418	4.65899	21.462
	CAGL0M03366g				0	1-to-0	0	0.51		CAGL0M03366g	0	7	0	28	38	0		1.15899	8	1.6038	36.659	44.7911	1	7.1978	5.57953	4.57949	19.1314
	CAGL0B01881g		YDR120C	TRM1	tRNA methyltransferase; two forms of the protein are made by alternative translation starts; localizes to both the nucleus and mitochondrion to produce the modified base N2,N2-dimethylguanosine in tRNAs in both compartments	1-to-1	Anc_8.274	0.68		CAGL0B01881g	2	5	5	23	0	221		3.47697	6	9.62282	30.3385	1.14849	222	105.088	1.39488	4.73848	19.9807
	CAGL0M01430g		YDR324C	UTP4	Subunit of U3-containing 90S preribosome and SSU processome complexes; involved in production of 18S rRNA and assembly of small ribosomal subunit; member of t-Utp subcomplex involved with transcription of 35S rRNA transcript; Small Subunit processome is also known as SSU processome	1-to-1	Anc_5.366	0.98		CAGL0M01430g	0	7	18	4	0	0		1.15899	8	30.4723	6.32052	1.14849	1	14.3956	2.78976	4.57949	18.3964
	CAGL0J02090g		YIL004C	BET1	Type II membrane protein required for vesicular transport; required for vesicular transport between the endoplasmic reticulum and Golgi complex; v-SNARE with similarity to synaptobrevins	1-to-1	Anc_7.135	0.76		CAGL0J02090g	7	0	8	13	0	5		9.27191	1	14.4342	17.6975	1.14849	6	7.1978	25.8053	5.13596	16.0659
	CAGL0F06721g		YIR022W	SEC11	18kDa catalytic subunit of the Signal Peptidase Complex (SPC); the Signal Peptidase Complex cleaves the signal sequence of proteins targeted to the endoplasmic reticulum; other members are Spc1p, Spc2p, Spc3p, and Sec11p	1-to-1	Anc_2.648	0.995		CAGL0F06721g	7	0	0	17	0	0		9.27191	1	1.6038	22.7539	1.14849	1	4.31868	1.39488	5.13596	12.1788
	CAGL0I08899g		YGR188C	BUB1	Protein kinase involved in the cell cycle checkpoint into anaphase; forms complex with Mad1p and Bub3p crucial to preventing cell cycle progression into anaphase in presence of spindle damage; CDC28-mediated phosphorylation at Bub1p-T566 is important for degradation in anaphase and adaptation of checkpoint to prolonged mitotic arrest; associates with centromere DNA via Skp1p; BUB1 has a paralog, …	2-to-2	Anc_5.162	0.91		CAGL0I08899g	0	7	1	14	0	5		1.15899	8	3.20761	18.9616	1.14849	6	2.87912	4.88209	4.57949	11.0846
	CAGL0K06215g		YDR449C	UTP6	Nucleolar protein; component of the small subunit (SSU) processome containing the U3 snoRNA that is involved in processing of pre-18S rRNA	1-to-1	Anc_5.564	0.995		CAGL0K06215g	7	0	12	3	0	0		9.27191	1	20.8495	5.05642	1.14849	1	1.43956	6.27697	5.13596	12.9529
	CAGL0M04081g		YNL317W	PFS2	Integral subunit of the pre-mRNA CPF complex; the cleavage and polyadenylation factor (CPF) complex plays an essential role in mRNA 3'-end formation by bridging different processing factors and thereby promoting the assembly of the processing complex	1-to-1	Anc_3.025	1		CAGL0M04081g	0	7	0	13	5	0		1.15899	8	1.6038	17.6975	6.89094	1	7.1978	3.48721	4.57949	9.65063
	CAGL0F08701g		YGR006W	PRP18	Splicing factor and component of snRNP U5; factor involved in the positioning of the 3' splice site during the second catalytic step of splicing; interacts with Slu7p	1-to-1	Anc_4.143	0.95		CAGL0F08701g	7	0	0	8	2	0		9.27191	1	1.6038	11.3769	3.44547	1	10.0769	4.18465	5.13596	6.49037
	CAGL0K07414g		YMR242C	RPL20A	Ribosomal 60S subunit protein L20A; homologous to mammalian ribosomal protein L18A, no bacterial homolog; RPL20A has a paralog, RPL20B, that arose from the whole genome duplication	1-to-2	Anc_8.789	0.995		CAGL0K07414g	6	1	0	8	1	0		8.11292	2	1.6038	11.3769	2.29698	1	17.2747	1.39488	5.05646	6.49037
	CAGL0I02772g		YOR115C	TRS33	One of 10 subunits of the transport protein particle (TRAPP) complex; the TRAPP complex is of the cis-Golgi and mediates vesicle docking and fusion; involved in endoplasmic reticulum (ER) to Golgi membrane traffic	1-to-1	Anc_2.160	0.885		CAGL0I02772g	3	4	4	4	0	17		4.63596	5	8.01902	6.32052	1.14849	18	2.87912	6.27697	4.81798	7.16977
	CAGL0M01298g		YDR331W	GPI8	ER membrane glycoprotein subunit of the GPI transamidase complex; adds glycosylphosphatidylinositol (GPI) anchors to newly synthesized proteins; human PIG-K protein is a functional homolog	1-to-1	Anc_5.375	0.995		CAGL0M01298g	2	5	2	5	12	0		3.47697	6	4.81141	7.58463	14.9304	1	5.75824	2.78976	4.73848	6.19802
	CAGL0F03795g		YMR211W	DML1	Essential protein involved in mtDNA inheritance; may also function in the partitioning of the mitochondrial organelle or in the segregation of chromosomes, exhibits regions similar to members of a GTPase family	1-to-1	Anc_8.724	0.99		CAGL0F03795g	7	0	0	5	5	6		9.27191	1	1.6038	7.58463	6.89094	7	1.43956	5.57953	5.13596	4.59422
	CAGL0K05555g		YOR078W	BUD21	Component of small ribosomal subunit (SSU) processosome; this complex contains U3 snoRNA; originally isolated as bud-site selection mutant that displays a random budding pattern	1-to-1	Anc_5.687	0.99		CAGL0K05555g	7	0	0	4	0	0		9.27191	1	1.6038	6.32052	1.14849	1	2.87912	2.09232	5.13596	3.96216
	CAGL0M13475g		YMR288W	HSH155	U2-snRNP associated splicing factor; forms extensive associations with the branch site-3' splice site-3' exon region upon prespliceosome formation; similarity to the mammalian U2 snRNP-associated splicing factor SAP155	1-to-1	Anc_5.046	1		CAGL0M13475g	3	4	1	1	0	0		4.63596	5	3.20761	2.52821	1.14849	1	1.43956	1.39488	4.81798	2.86791
	CAGL0K09526g		YDR394W	RPT3	ATPase of the 19S regulatory particle of the 26S proteasome; one of ATPases of the regulatory particle; involved in the degradation of ubiquitinated substrates; substrate of N-acetyltransferase B	1-to-1	Anc_5.486	0.975		CAGL0K09526g	0	7	0	1	0	283		1.15899	8	1.6038	2.52821	1.14849	284	1.43956	14.6463	4.57949	2.06601
	CAGL0L10890g		YOR272W	YTM1	Constituent of 66S pre-ribosomal particles; forms a complex with Nop7p and Erb1p that is required for maturation of the large ribosomal subunit; has seven C-terminal WD repeats	1-to-1	Anc_8.721	0.995		CAGL0L10890g	7	0	1	0	0	1		9.27191	1	3.20761	1.2641	1.14849	2	21.5934	3.48721	5.13596	2.23586
	CAGL0H01265g		YDR292C	SRP101	Signal recognition particle (SRP) receptor alpha subunit; contain GTPase domains; involved in SRP-dependent protein targeting; interacts with the beta subunit, Srp102p	1-to-1	Anc_5.302	1		CAGL0H01265g	0	7	1	0	0	13		1.15899	8	3.20761	1.2641	1.14849	14	1.43956	5.57953	4.57949	2.23586
	CAGL0L12958g		YHR118C	ORC6	Subunit of the origin recognition complex (ORC); ORC directs DNA replication by binding to replication origins and is also involved in transcriptional silencing; phosphorylated by Cdc28p	1-to-1	Anc_2.149	1		CAGL0L12958g	0	7	0	1	0	0		1.15899	8	1.6038	2.52821	1.14849	1	2.87912	2.09232	4.57949	2.06601
	CAGL0H08327g	TPI1	YDR050C	TPI1	Triose phosphate isomerase, abundant glycolytic enzyme; mRNA half-life is regulated by iron availability; transcription is controlled by activators Reb1p, Gcr1p, and Rap1p through binding sites in the 5' non-coding region; inhibition of Tpi1p activity by PEP (phosphoenolpyruvate) stimulates redox metabolism in respiring cells; E104D mutation in human TPI causes a rare autosomal disease	1-to-1	Anc_3.288	0.98		CAGL0H08327g	1	6	0	1	0	26		2.31798	7	1.6038	2.52821	1.14849	27	4.31868	1.39488	4.65899	2.06601
	CAGL0M13519g		YMR290C	HAS1	ATP-dependent RNA helicase; involved in the biogenesis of 40S and 60S ribosome subunits; localizes to both the nuclear periphery and nucleolus; highly enriched in nuclear pore complex fractions; constituent of 66S pre-ribosomal particles	1-to-1	Anc_5.040	1		CAGL0M13519g	7	0	0	0	0	0		9.27191	1	1.6038	1.2641	1.14849	1	1.43956	1.39488	5.13596	1.43395
	CAGL0D02200g		YOR349W	CIN1	Tubulin folding factor D involved in beta-tubulin (Tub2p) folding; isolated as mutant with increased chromosome loss and sensitivity to benomyl	1-to-1	Anc_7.043	0.94		CAGL0D02200g	3	5	15	231	259	44		4.63596	6	25.6609	293.272	298.608	45	25.9121	20.9232	5.31798	159.467
	CAGL0C03784g		YIL008W	URM1	Ubiquitin-like protein involved in thiolation of cytoplasmic tRNAs; receives sulfur from the E1-like enzyme Uba4p and transfers it to tRNA; also functions as a protein tag with roles in nutrient sensing and oxidative stress response	1-to-1	Anc_7.129	0.155		CAGL0C03784g	8	0	35	81	32	28		10.4309	1	57.7369	103.657	37.9002	29	18.7143	20.2258	5.71545	80.6968
	CAGL0I05098g		YER087C-B	SBH1	Beta subunit of Sec61p ER translocation complex (Sec61p-Sss1p-Sbh1p); involved in protein translocation into the endoplasmic reticulum; interacts with the exocyst complex and also with Rtn1p; SBH1 has a paralog, SBH2, that arose from the whole genome duplication	2-to-2	Anc_7.369	0.12		CAGL0I05098g	3	5	55	33	5	60		4.63596	6	89.813	42.9796	6.89094	61	31.6703	34.8721	5.31798	66.3963
	CAGL0J11506g		YNL192W	CHS1	Chitin synthase I; requires activation from zymogenic form in order to catalyze the transfer of N-acetylglucosamine (GlcNAc) to chitin; required for repairing the chitin septum during cytokinesis; transcription activated by mating factor	1-to-1	Anc_2.058	0.35		CAGL0J11506g	4	4	34	43	102	10		5.79495	5	56.1331	55.6206	118.295	11	2.87912	1.39488	5.39747	55.8769
	CAGL0G03729g		YOR372C	NDD1	Transcriptional activator essential for nuclear division; localized to the nucleus; essential component of the mechanism that activates the expression of a set of late-S-phase-specific genes	1-to-1	Anc_7.008	0.975		CAGL0G03729g	8	0	34	37	11	56		10.4309	1	56.1331	48.036	13.7819	57	2.87912	4.18465	5.71545	52.0846
	CAGL0D06644g		YOR373W	NUD1	Component of the spindle pole body outer plaque; acts through the mitotic exit network to specify asymmetric spindle pole body inheritance	2-to-1	Anc_7.007	0.71		CAGL0D06644g	5	3	69	2	9	0		6.95394	4	112.266	3.79231	11.4849	1	2.87912	13.9488	5.47697	58.0293
	CAGL0I10406g		YGR135W	PRE9	Alpha 3 subunit of the 20S proteasome; the only nonessential 20S subunit; may be replaced by the alpha 4 subunit (Pre6p) under stress conditions to create a more active proteasomal isoform	1-to-1	Anc_3.499	0.225		CAGL0I10406g	7	1	24	26	9	0		9.27191	2	40.0951	34.1308	11.4849	1	1.43956	25.1079	5.63596	37.113
	CAGL0K07964g		YPR086W	SUA7	Transcription factor TFIIB; a general transcription factor required for transcription initiation and start site selection by RNA polymerase II	1-to-1	Anc_3.394	0.99		CAGL0K07964g	3	5	1	35	0	3		4.63596	6	3.20761	45.5078	1.14849	4	5.75824	1.39488	5.31798	24.3577
	CAGL0K01925g	GDI1	YER136W	GDI1	GDP dissociation inhibitor; regulates vesicle traffic in secretory pathways by regulating the dissociation of GDP from the Sec4/Ypt/rab family of GTP binding proteins	1-to-1	Anc_8.175	0.945		CAGL0K01925g	3	5	23	12	7	0		4.63596	6	38.4913	16.4334	9.18792	1	14.3956	8.36929	5.31798	27.4623
	CAGL0K00319g		YKL210W	UBA1	Ubiquitin activating enzyme (E1); involved in ubiquitin-mediated protein degradation and essential for viability; protein abundance increases in response to DNA replication stress	1-to-1	Anc_1.528	0.975		CAGL0K00319g	7	1	11	19	13	0		9.27191	2	19.2456	25.2821	16.0789	1	1.43956	3.48721	5.63596	22.2639
	CAGL0M03355g		YEL013W	VAC8	Phosphorylated and palmitoylated vacuolar membrane protein; interacts with Atg13p, required for the cytoplasm-to-vacuole targeting (Cvt) pathway; interacts with Nvj1p to form nucleus-vacuole junctions	1-to-1	Anc_1.441	0.785		CAGL0M03355g	8	0	1	28	17	0		10.4309	1	3.20761	36.659	20.6728	1	2.87912	29.99	5.71545	19.9333
	CAGL0M04719g		YOR287C	RRP36	Component of 90S preribosomes; involved in early cleavages of the 35S pre-rRNA and in production of the 40S ribosomal subunit	1-to-1	Anc_8.748	0.925		CAGL0M04719g	5	3	7	22	0	0		6.95394	4	12.8304	29.0744	1.14849	1	1.43956	2.09232	5.47697	20.9524
	CAGL0M07678g		YMR014W	BUD22	Protein required for rRNA maturation and ribosomal subunit biogenesis; required for 18S rRNA maturation; also required for small ribosomal subunit biogenesis; cosediments with pre-ribosomal particles; mutation decreases efficiency of +1 Ty1 frameshifting and transposition, and affects budding pattern	1-to-1	Anc_2.561	0.74		CAGL0M07678g	4	4	7	22	1	34		5.79495	5	12.8304	29.0744	2.29698	35	7.1978	2.09232	5.39747	20.9524
	CAGL0I02904g		YOR110W	TFC7	RNA pol III transcription initiation factor complex (TFIIIC) subunit; part of the TauA globular domain of TFIIIC that binds DNA at the BoxA promoter sites of tRNA and similar genes; TFC7 has a paralog, YNL108C, that arose from the whole genome duplication	2-to-2	Anc_2.169	0.58		CAGL0I02904g	1	7	15	13	0	1		2.31798	8	25.6609	17.6975	1.14849	2	10.0769	13.2514	5.15899	21.6792
	CAGL0A03278g		YBL027W	RPL19B	Ribosomal 60S subunit protein L19B; rpl19a and rpl19b single null mutations result in slow growth, while the double null mutation is lethal; homologous to mammalian ribosomal protein L19, no bacterial homolog; RPL19B has a paralog, RPL19A, that arose from the whole genome duplication	1-to-2	Anc_3.312	0.81		CAGL0A03278g	8	0	0	28	5	0		10.4309	1	1.6038	36.659	6.89094	1	7.1978	2.09232	5.71545	19.1314
	CAGL0G06490g		YNL096C	RPS7B	Protein component of the small (40S) ribosomal subunit; interacts with Kti11p; deletion causes hypersensitivity to zymocin; homologous to mammalian ribosomal protein S7, no bacterial homolog; RPS7B has a paralog, RPS7A, that arose from the whole genome duplication; protein abundance increases in response to DNA replication stress	1-to-2	Anc_2.188	0.995		CAGL0G06490g	8	0	7	12	3	0		10.4309	1	12.8304	16.4334	4.59396	1	1.43956	1.39488	5.71545	14.6319
	CAGL0A04059g	NMT1	YLR195C	NMT1	N-myristoyl transferase; catalyzes the cotranslational, covalent attachment of myristic acid to the N-terminal glycine residue of several proteins involved in cellular growth and signal transduction	1-to-1	Anc_7.357	0.945		CAGL0A04059g	8	0	6	10	0	0		10.4309	1	11.2266	13.9052	1.14849	1	1.43956	3.48721	5.71545	12.5659
	CAGL0J01848g		YPR010C	RPA135	RNA polymerase I second largest subunit A135	1-to-1	Anc_8.113	0.985		CAGL0J01848g	7	1	7	6	0	0		9.27191	2	12.8304	8.84873	1.14849	1	1.43956	2.09232	5.63596	10.8396
	CAGL0M11572g		YLR104W	LCL2	Putative protein of unknown function; mutant is deficient in amounts of cell wall mannosylphosphate and has long chronological lifespan; genetic interactions suggest a role in ER-associated protein degradation (ERAD)	1-to-1	Anc_8.293	0.39		CAGL0M11572g	7	1	2	9	0	0		9.27191	2	4.81141	12.641	1.14849	1	4.31868	1.39488	5.63596	8.72623
	CAGL0L04312g		YOR157C	PUP1	Beta 2 subunit of the 20S proteasome; endopeptidase with trypsin-like activity that cleaves after basic residues; synthesized as a proprotein before being proteolytically processed for assembly into 20S particle; human homolog is subunit Z	1-to-1	Anc_5.507	0.995		CAGL0L04312g	2	6	2	7	0	31		3.47697	7	4.81141	10.1128	1.14849	32	1.43956	1.39488	5.23848	7.46212
	CAGL0J08030g		YNL262W	POL2	Catalytic subunit of DNA polymerase (II) epsilon; a chromosomal DNA replication polymerase that exhibits processivity and proofreading exonuclease activity; also involved in DNA synthesis during DNA repair; interacts extensively with Mrc1p	1-to-1	Anc_1.094	0.995		CAGL0J08030g	8	0	0	6	0	2		10.4309	1	1.6038	8.84873	1.14849	3	5.75824	9.06673	5.71545	5.22627
	CAGL0I07557g		YDR487C	RIB3	3,4-dihydroxy-2-butanone-4-phosphate synthase (DHBP synthase); required for riboflavin biosynthesis from ribulose-5-phosphate, also has an unrelated function in mitochondrial respiration	1-to-1	Anc_3.096	0.855		CAGL0I07557g	2	6	2	4	0	0		3.47697	7	4.81141	6.32052	1.14849	1	7.1978	1.39488	5.23848	5.56597
	CAGL0L07040g		YDL087C	LUC7	Essential protein associated with the U1 snRNP complex; splicing factor involved in recognition of 5' splice site; contains two zinc finger motifs; N-terminal zinc finger binds pre-mRNA; relocalizes to the cytosol in response to hypoxia	1-to-1	Anc_2.370	1		CAGL0L07040g	0	8	0	4	0	0		1.15899	9	1.6038	6.32052	1.14849	1	2.87912	1.39488	5.07949	3.96216
	CAGL0H05555g		YPL083C	SEN54	Subunit of the tRNA splicing endonuclease; tRNA splicing endonuclease is composed of Sen2p, Sen15p, Sen34p, and Sen54p	1-to-1	Anc_8.559	0.99		CAGL0H05555g	7	1	0	4	14	0		9.27191	2	1.6038	6.32052	17.2274	1	10.0769	4.18465	5.63596	3.96216
	CAGL0L01991g		YKL033W	TTI1	Subunit of the ASTRA complex, involved in chromatin remodeling; telomere length regulator involved in the stability or biogenesis of PIKKs such as TORC1; similar to S. pombe Tti1p; detected in highly purified mitochondria in high-throughput studies	1-to-1	Anc_2.541	1		CAGL0L01991g	7	1	0	4	0	1		9.27191	2	1.6038	6.32052	1.14849	2	5.75824	5.57953	5.63596	3.96216
	CAGL0L03740g		YOR095C	RKI1	Ribose-5-phosphate ketol-isomerase; catalyzes the interconversion of ribose 5-phosphate and ribulose 5-phosphate in the pentose phosphate pathway; participates in pyridoxine biosynthesis	1-to-1	Anc_2.189	0.945		CAGL0L03740g	8	0	2	1	0	0		10.4309	1	4.81141	2.52821	1.14849	1	7.1978	1.39488	5.71545	3.66981
	CAGL0B01397g	NOP8	YOL144W	NOP8	Nucleolar protein required for 60S ribosomal subunit biogenesis	1-to-1	Anc_3.006	1		CAGL0B01397g	8	0	3	0	0	0		10.4309	1	6.41522	1.2641	1.14849	1	24.4725	9.06673	5.71545	3.83966
	CAGL0I04576g		YDL008W	APC11	Catalytic core subunit, Anaphase-Promoting Complex/Cyclosome (APC/C); which is a ubiquitin-protein ligase required for degradation of anaphase inhibitors, including mitotic cyclins, during the metaphase/anaphase transition; contains a RING-H2 domain that is required for activity	1-to-1	Anc_3.190	0.995		CAGL0I04576g	0	8	0	1	0	28		1.15899	9	1.6038	2.52821	1.14849	29	1.43956	1.39488	5.07949	2.06601
	CAGL0C02541g		YLR399C	BDF1	Protein involved in transcription initiation; functions at TATA-containing promoters; associates with the basal transcription factor TFIID; contains two bromodomains; corresponds to the C-terminal region of mammalian TAF1; redundant with Bdf2p; BDF1 has a paralog, BDF2, that arose from the whole genome duplication	1-to-2	Anc_4.262	1		CAGL0C02541g	8	0	0	1	0	0		10.4309	1	1.6038	2.52821	1.14849	1	2.87912	2.09232	5.71545	2.06601
	CAGL0I02288g		YHR166C	CDC23	Subunit of the Anaphase-Promoting Complex/Cyclosome (APC/C); APC/C is a ubiquitin-protein ligase required for degradation of anaphase inhibitors, including mitotic cyclins, during the metaphase/anaphase transition	1-to-1	Anc_5.072	1		CAGL0I02288g	8	0	0	1	6	5		10.4309	1	1.6038	2.52821	8.03943	6	1.43956	1.39488	5.71545	2.06601
	CAGL0K01573g		YDL030W	PRP9	Subunit of the SF3a splicing factor complex; required for spliceosome assembly; acts after the formation of the U1 snRNP-pre-mRNA complex	1-to-1	Anc_3.160	1		CAGL0K01573g	8	0	1	0	0	4		10.4309	1	3.20761	1.2641	1.14849	5	1.43956	5.57953	5.71545	2.23586
	CAGL0L11462g		YML073C	RPL6A	Ribosomal 60S subunit protein L6A; N-terminally acetylated; binds 5.8S rRNA; homologous to mammalian ribosomal protein L6, no bacterial homolog; RPL6A has a paralog, RPL6B, that arose from the whole genome duplication	1-to-2	Anc_4.341	0.985		CAGL0L11462g	0	8	0	0	0	0		1.15899	9	1.6038	1.2641	1.14849	1	1.43956	1.39488	5.07949	1.43395
	CAGL0L01793g		YKL042W	SPC42	Central plaque component of spindle pole body (SPB); involved in SPB duplication, may facilitate attachment of the SPB to the nuclear membrane	1-to-1	Anc_2.563	0.985		CAGL0L01793g	6	2	0	0	0	13		8.11292	3	1.6038	1.2641	1.14849	14	5.75824	10.4616	5.55646	1.43395
	CAGL0L06754g		YBR143C	SUP45	Polypeptide release factor (eRF1) in translation termination; mutant form acts as a recessive omnipotent suppressor; methylated by Mtq2p-Trm112p in ternary complex eRF1-eRF3-GTP; mutation of methylation site confers resistance to zymocin; has a role in cytokinesis through interaction with Mlc1p	1-to-1	Anc_3.121	1		CAGL0L06754g	6	2	0	0	0	256		8.11292	3	1.6038	1.2641	1.14849	257	1.43956	1.39488	5.55646	1.43395
	CAGL0K12012g	KRS1	YDR037W	KRS1	Lysyl-tRNA synthetase	1-to-1	Anc_3.275	1		CAGL0K12012g	3	5	0	0	0	20		4.63596	6	1.6038	1.2641	1.14849	21	7.1978	6.97441	5.31798	1.43395
	CAGL0C04389g		YBL002W	HTB2	Histone H2B; core histone protein required for chromatin assembly and chromosome function; nearly identical to HTB1; Rad6p-Bre1p-Lge1p mediated ubiquitination regulates transcriptional activation, meiotic DSB formation and H3 methylation	1-to-1	Anc_3.207	0		CAGL0C04389g	8	1	220	281	34	975		10.4309	2	354.441	356.477	40.1972	976	4.31868	41.149	6.21545	355.459
	CAGL0I01584g		YJR042W	NUP85	Subunit of the Nup84p subcomplex of the nuclear pore complex (NPC); contributes to nucleocytoplasmic transport and NPC biogenesis and is involved in establishment of a normal nucleocytoplasmic concentration gradient of the GTPase Gsp1p; also plays roles in several processes that may require localization of genes or chromosomes at the nuclear periphery, including double-strand break repair, transc…	1-to-1	Anc_1.468	0.92		CAGL0I01584g	2	7	73	93	34	1		3.47697	8	118.682	118.826	40.1972	2	7.1978	20.2258	5.73848	118.754
	CAGL0L08114g		YJL190C	RPS22A	Protein component of the small (40S) ribosomal subunit; homologous to mammalian ribosomal protein S15A and bacterial S8; RPS22A has a paralog, RPS22B, that arose from the whole genome duplication	1-to-1	Anc_1.147	0.02		CAGL0L08114g	5	4	56	96	1	1		6.95394	5	91.4168	122.618	2.29698	2	1.43956	53.703	5.97697	107.017
	CAGL0H10202g		YBR058C-A	TSC3	Protein that stimulates the activity of serine palmitoyltransferase; involved in sphingolipid biosynthesis; Lcb1p and Lcb2p are the two components of serine palmitoyltransferase	1-to-1	Anc_3.272	0.075		CAGL0H10202g	1	8	17	76	4	3		2.31798	9	28.8685	97.3361	5.74245	4	1.43956	11.1591	5.65899	63.1023
	CAGL0A00187g		YGL023C	PIB2	Protein of unknown function; contains FYVE domain; similar to Fab1 and Vps27	1-to-1	Anc_4.097	0.605		CAGL0A00187g	9	0	51	26	1	0		11.5899	1	83.3978	34.1308	2.29698	1	5.75824	68.3492	6.29495	58.7643
	CAGL0K09592g		YNL131W	TOM22	Component of the TOM (Translocase of Outer Membrane) complex; responsible for initial import of mitochondrially directed proteins; mediates interaction between TOM and TIM complexes and acts as a receptor for precursor proteins	1-to-1	Anc_2.137	0.855		CAGL0K09592g	8	1	44	13	0	1		10.4309	2	72.1712	17.6975	1.14849	2	1.43956	3.48721	6.21545	44.9343
	CAGL0G04873g	ROM2	YLR371W	ROM2	GDP/GTP exchange factor (GEF) for Rho1p and Rho2p; mutations are synthetically lethal with mutations in rom1, which also encodes a GEF; Rom2p localization to the bud surface is dependent on Ack1p; ROM2 has a paralog, ROM1, that arose from the whole genome duplication	1-to-2	Anc_4.219	0.83		CAGL0G04873g	6	3	8	30	0	16		8.11292	4	14.4342	39.1872	1.14849	17	5.75824	11.1591	6.05646	26.8107
	CAGL0I01606g		YJR041C	URB2	Protein required for normal metabolism of the rRNA primary transcript; nucleolar protein; proposed to be involved in ribosome biogenesis	1-to-1	Anc_1.467	0.985		CAGL0I01606g	9	0	12	8	0	0		11.5899	1	20.8495	11.3769	1.14849	1	1.43956	1.39488	6.29495	16.1132
	CAGL0I01254g		YHR111W	UBA4	Protein that activates Urm1p before urmylation; also acts in thiolation of the wobble base of cytoplasmic tRNAs by adenylating and then thiolating Urm1p; receives sulfur from Tum1p	1-to-1	Anc_5.421	0.585		CAGL0I01254g	9	0	1	17	0	0		11.5899	1	3.20761	22.7539	1.14849	1	14.3956	4.18465	6.29495	12.9807
	CAGL0F06831g		YIR033W	MGA2	ER membrane protein involved in regulation of OLE1 transcription; inactive ER form dimerizes and one subunit is then activated by ubiquitin/proteasome-dependent processing followed by nuclear targeting; MGA2 has a paralog, SPT23, that arose from the whole genome duplication	1-to-2	Anc_2.662	0.855		CAGL0F06831g	3	6	2	12	3	13		4.63596	7	4.81141	16.4334	4.59396	14	5.75824	7.67185	5.81798	10.6224
	CAGL0K03553g	FOL3	YMR113W	FOL3	Dihydrofolate synthetase, involved in folic acid biosynthesis; catalyzes conversion of dihydropteroate to dihydrofolate in folate coenzyme biosynthesis; FOL3 has a paralog, RMA1, that arose from the whole genome duplication	1-to-2	Anc_2.435	0.75		CAGL0K03553g	5	4	1	13	0	0		6.95394	5	3.20761	17.6975	1.14849	1	4.31868	16.0411	5.97697	10.4525
	CAGL0K00517g		YKL203C	TOR2	PIK-related protein kinase and rapamycin target; subunit of TORC1, a complex that regulates growth in response to nutrients and TORC2, a complex that regulates cell-cycle dependent polarization of the actin cytoskeleton; involved in meiosis; TOR2 has a paralog, TOR1, that arose from the whole genome duplication	2-to-2	Anc_1.515	0.895		CAGL0K00517g	4	5	9	5	0	132		5.79495	6	16.038	7.58463	1.14849	133	1.43956	5.57953	5.89747	11.8113
	CAGL0M06523g		YBR191W	RPL21A	Ribosomal 60S subunit protein L21A; homologous to mammalian ribosomal protein L21, no bacterial homolog; RPL21A has a paralog, RPL21B, that arose from the whole genome duplication	1-to-2	Anc_8.553	0.995		CAGL0M06523g	0	9	0	9	0	0		1.15899	10	1.6038	12.641	1.14849	1	33.1099	1.39488	5.57949	7.12242
	CAGL0J03234g		YER074W	RPS24A	Protein component of the small (40S) ribosomal subunit; homologous to mammalian ribosomal protein S24, no bacterial homolog; RPS24A has a paralog, RPS24B, that arose from the whole genome duplication	1-to-2	Anc_7.262	0.98		CAGL0J03234g	4	5	0	8	0	1		5.79495	6	1.6038	11.3769	1.14849	2	4.31868	1.39488	5.89747	6.49037
	CAGL0A03234g	EFT2	YDR385W	EFT2	Elongation factor 2 (EF-2), also encoded by EFT1; catalyzes ribosomal translocation during protein synthesis; contains diphthamide, the unique posttranslationally modified histidine residue specifically ADP-ribosylated by diphtheria toxin; EFT2 has a paralog, EFT1, that arose from the whole genome duplication	1-to-2	Anc_5.467	0.895		CAGL0A03234g	0	9	3	4	2	0		1.15899	10	6.41522	6.32052	3.44547	1	4.31868	2.78976	5.57949	6.36787
	CAGL0E05390g	ALA1	YOR335C	ALA1	Cytoplasmic and mitochondrial alanyl-tRNA synthetase; required for protein synthesis; point mutation (cdc64-1 allele) causes cell cycle arrest at G1; lethality of null mutation is functionally complemented by human homolog	1-to-1	Anc_7.058	1		CAGL0E05390g	4	5	2	2	0	1		5.79495	6	4.81141	3.79231	1.14849	2	1.43956	1.39488	5.89747	4.30186
	CAGL0J04774g		YLR426W	TDA5	Putative protein of unknown function; detected in highly purified mitochondria in high-throughput studies; proposed to be involved in resistance to mechlorethamine and streptozotocin; null mutant sensitive to expression of top1-T722A allele	1-to-1	Anc_4.306	0.96		CAGL0J04774g	9	0	3	0	0	0		11.5899	1	6.41522	1.2641	1.14849	1	8.63736	1.39488	6.29495	3.83966
	CAGL0L04136g		YNL126W	SPC98	Component of the microtubule-nucleating Tub4p (gamma-tubulin) complex; interacts with Spc110p at the spindle pole body (SPB) inner plaque and with Spc72p at the SPB outer plaque	1-to-1	Anc_2.144	1		CAGL0L04136g	4	5	1	2	0	0		5.79495	6	3.20761	3.79231	1.14849	1	1.43956	2.78976	5.89747	3.49996
	CAGL0M02409g		YPL146C	NOP53	Nucleolar protein; involved in biogenesis of the 60S subunit of the ribosome; interacts with rRNA processing factors Cbf5p and Nop2p; null mutant is viable but growth is severely impaired	1-to-1	Anc_8.659	0.99		CAGL0M02409g	8	1	0	2	0	2142		10.4309	2	1.6038	3.79231	1.14849	2143	2.87912	4.18465	6.21545	2.69806
	CAGL0J03245g		YER074W-A	YOS1	Integral membrane protein required for ER to Golgi transport; localized to the Golgi, the ER, and COPII vesicles; interacts with Yip1p and Yif1p	1-to-1	Anc_7.263	0.995		CAGL0J03245g	5	4	0	1	0	0		6.95394	5	1.6038	2.52821	1.14849	1	1.43956	5.57953	5.97697	2.06601
	CAGL0J02354g		YIL018W	RPL2B	Ribosomal 60S subunit protein L2B; homologous to mammalian ribosomal protein L2 and bacterial L2; RPL2B has a paralog, RPL2A, that arose from the whole genome duplication; expression is upregulated at low temperatures	1-to-2	Anc_7.187	0.75		CAGL0J02354g	10	0	86	40	12	2379		12.7489	1	139.531	51.8283	14.9304	2380	5.75824	6.97441	6.87444	95.6796
	CAGL0K12100g		YDR044W	HEM13	Coproporphyrinogen III oxidase; an oxygen requiring enzyme that catalyzes the sixth step in the heme biosynthetic pathway; transcription is repressed by oxygen and heme (via Rox1p and Hap1p)	1-to-1	Anc_3.282	0.635		CAGL0K12100g	10	0	29	95	1	0		12.7489	1	48.1141	121.354	2.29698	1	8.63736	1.39488	6.87444	84.7341
	CAGL0K06435g		YDR464W	SPP41	Protein of unknown function; involved in negative regulation of expression of spliceosome components PRP4 and PRP3; relocalizes to the cytosol in response to hypoxia	1-to-1	Anc_5.587	0.955		CAGL0K06435g	10	0	2	24	9	26		12.7489	1	4.81141	31.6026	11.4849	27	1.43956	4.88209	6.87444	18.207
	CAGL0F03179g		YDR434W	GPI17	Transmembrane protein; subunit of the glycosylphosphatidylinositol transamidase complex that adds GPIs to newly synthesized proteins; human PIG-S homolog	1-to-1	Anc_5.545	0.94		CAGL0F03179g	0	10	8	17	1	34		1.15899	11	14.4342	22.7539	2.29698	35	5.75824	3.48721	6.07949	18.5941
	CAGL0M05159g		YMR239C	RNT1	Nuclear dsRNA-specific ribonuclease (RNase III); involved in rDNA transcription, rRNA processing and U2 snRNA 3' end formation by cleavage of a stem-loop structure at the 3' end of U2 snRNA; involved in polyadenylation-independent transcription termination; involved in the cell wall stress response, regulating the degradation of cell wall integrity and morphogenesis checkpoint genes	2-to-1	Anc_8.779	0.95		CAGL0M05159g	3	7	4	17	2	0		4.63596	8	8.01902	22.7539	3.44547	1	4.31868	1.39488	6.31798	15.3865
	CAGL0G02805g		YIL106W	MOB1	Component of the mitotic exit network; associates with and is required for the activation and Cdc15p-dependent phosphorylation of the Dbf2p kinase; required for cytokinesis and cell separation; component of the CCR4 transcriptional complex; relocalizes from cytoplasm to the nuclear periphery upon DNA replication stress	1-to-1	Anc_2.265	0.99		CAGL0G02805g	0	10	0	11	0	0		1.15899	11	1.6038	15.1693	1.14849	1	1.43956	2.09232	6.07949	8.38653
	CAGL0F05225g		YBR152W	SPP381	mRNA splicing factor, component of U4/U6.U5 tri-snRNP; interacts genetically and physically with Prp38p; relocalizes to the cytosol in response to hypoxia	1-to-1	Anc_3.112	0.98		CAGL0F05225g	10	0	7	0	0	0		12.7489	1	12.8304	1.2641	1.14849	1	1.43956	5.57953	6.87444	7.04727
	CAGL0L02849g		YOR207C	RET1	Second-largest subunit of RNA polymerase III; RNA polymerase II is responsible for the transcription of tRNA and 5S RNA genes, and other low molecular weight RNAs	1-to-1	Anc_8.619	1		CAGL0L02849g	9	1	6	1	0	0		11.5899	2	11.2266	2.52821	1.14849	1	1.43956	1.39488	6.79495	6.87742
	CAGL0J06226g		YNL169C	PSD1	Phosphatidylserine decarboxylase of the mitochondrial inner membrane; converts phosphatidylserine to phosphatidylethanolamine; regulates mitochondrial fusion and morphology by affecting lipid mixing in the mitochondrial membrane and by influencing the ratio of long to short forms of Mgm1p; partly exposed to the mitochondrial intermembrane space	1-to-1	Anc_2.083	0.995		CAGL0J06226g	10	0	0	1	0	0		12.7489	1	1.6038	2.52821	1.14849	1	4.31868	1.39488	6.87444	2.06601
	CAGL0H04345g		YML077W	BET5	Component of the TRAPP (transport protein particle) complex; TRAPP plays an essential role in the vesicular transport from endoplasmic reticulum to Golgi	1-to-1	Anc_4.345	1		CAGL0H04345g	10	0	1	0	0	2		12.7489	1	3.20761	1.2641	1.14849	3	1.43956	3.48721	6.87444	2.23586
	CAGL0G07469g		YOR254C	SEC63	Essential subunit of Sec63 complex; with Sec61 complex, Kar2p/BiP and Lhs1p forms a channel competent for SRP-dependent and post-translational SRP-independent protein targeting and import into the ER; other members are Sec63p, Sec62p, Sec66p and Sec72p	1-to-1	Anc_8.698	0.995		CAGL0G07469g	2	8	0	1	0	1		3.47697	9	1.6038	2.52821	1.14849	2	2.87912	1.39488	6.23848	2.06601
	CAGL0F07271g		YGL113W	SLD3	Protein involved in the initiation of DNA replication; required for proper assembly of replication proteins at the origins of replication; interacts with Cdc45p; localizes to nuclear foci that become diffuse upon DNA replication stress	1-to-1	Anc_6.140	0.745		CAGL0F07271g	2	8	0	0	0	0		3.47697	9	1.6038	1.2641	1.14849	1	10.0769	11.1591	6.23848	1.43395
	CAGL0H09504g		YER014W	HEM14	Protoporphyrinogen oxidase; a mitochondrial enzyme that catalyzes the seventh step in the heme biosynthetic pathway, converting protoporphyrinogen IX to protoporphyrin IX; inhibited by diphenyl ether-type herbicides	1-to-1	Anc_7.164	0.09		CAGL0H09504g	11	0	63	43	0	0		13.9079	1	102.643	55.6206	1.14849	1	1.43956	2.78976	7.45394	79.132
	CAGL0L01837g	VPS24	YKL041W	VPS24	One of four subunits of the ESCRT-III complex; forms an endosomal sorting complex required for transport III (ESCRT-III) subcomplex with Did4p; involved in the sorting of transmembrane proteins into the multivesicular body (MVB) pathway	1-to-1	Anc_2.558	0.155		CAGL0L01837g	5	6	57	22	10	0		6.95394	7	93.0206	29.0744	12.6334	1	4.31868	5.57953	6.97697	61.0475
	CAGL0G05027g		YDR064W	RPS13	Protein component of the small (40S) ribosomal subunit; homologous to mammalian ribosomal protein S13 and bacterial S15	1-to-1	Anc_8.179	0.985		CAGL0G05027g	0	11	14	43	9	0		1.15899	12	24.0571	55.6206	11.4849	1	2.87912	10.4616	6.57949	39.8388
	CAGL0K01265g		YGR075C	PRP38	Unique component of the U4/U6.U5 tri-snRNP particle; tri-snRNP is required for conformational changes which result in the catalytic activation of the spliceosome; dispensable for spliceosome assembly	1-to-1	Anc_3.138	0.965		CAGL0K01265g	11	0	24	29	10	0		13.9079	1	40.0951	37.9231	12.6334	1	8.63736	5.57953	7.45394	39.0091
	CAGL0K09460g		YOR145C	PNO1	Essential nucleolar protein required for pre-18S rRNA processing; interacts with Dim1p, an 18S rRNA dimethyltransferase, and also with Nob1p, which is involved in proteasome biogenesis; contains a KH domain	1-to-1	Anc_5.482	0.895		CAGL0K09460g	11	0	36	15	0	0		13.9079	1	59.3408	20.2257	1.14849	1	18.7143	12.5539	7.45394	39.7832
	CAGL0G06006g		YHR138C		Protein of unknown function; similar to Pbi2p; double null mutant lacking Pbi2p and Yhr138cp exhibits highly fragmented vacuoles; protein abundance increases in response to DNA replication stress	1-to-1	Anc_2.100	0.285		CAGL0G06006g	8	3	11	29	54	13		10.4309	4	19.2456	37.9231	63.167	14	10.0769	25.1079	7.21545	28.5844
	CAGL0A04851g		0		Putative adhesin-like cell wall protein (adhesin cluster III); predicted GPI-anchor	0	0	0		CAGL0A04851g	11	0	0	29	110	0		13.9079	1	1.6038	37.9231	127.482	1	35.989	13.9488	7.45394	19.7635
	CAGL0L05170g		YKL082C	RRP14	Essential protein, constituent of 66S pre-ribosomal particles; interacts with proteins involved in ribosomal biogenesis and cell polarity; member of the SURF-6 family	1-to-1	Anc_2.636	0.89		CAGL0L05170g	0	11	2	27	68	5		1.15899	12	4.81141	35.3949	79.2458	6	1.43956	1.39488	6.57949	20.1032
	CAGL0F08129g	SDA1	YGR245C	SDA1	Protein required for actin organization and passage through Start; highly conserved nuclear protein; required for actin cytoskeleton organization; plays a critical role in G1 events; binds Nap1p; involved in 60S ribosome biogenesis	1-to-1	Anc_5.081	0.995		CAGL0F08129g	11	0	2	21	60	1		13.9079	1	4.81141	27.8103	70.0579	2	18.7143	9.76418	7.45394	16.3109
	CAGL0G08382g		YDR195W	REF2	RNA-binding protein; involved in the cleavage step of mRNA 3'-end formation prior to polyadenylation, and in snoRNA maturation; part of holo-CPF subcomplex APT, which associates with 3'-ends of snoRNA- and mRNA-encoding genes; relocalizes to the cytosol in response to hypoxia	1-to-1	Anc_8.403	0.905		CAGL0G08382g	5	6	3	19	28	342		6.95394	7	6.41522	25.2821	33.3062	343	10.0769	6.27697	6.97697	15.8487
	CAGL0J00935g		YLR008C	PAM18	Subunit of the import motor (PAM complex); the PAM complex is a component of the Translocase of the Inner Mitochondrial membrane (TIM23 complex); essential J-protein cochaperone that stimulates Ssc1p ATPase activity to drive import; inhibited by Pam16p	1-to-1	Anc_5.232	0.91		CAGL0J00935g	0	11	6	15	47	0		1.15899	12	11.2266	20.2257	55.1275	1	1.43956	1.39488	6.57949	15.7262
	CAGL0F00473g		YJR067C	YAE1	Protein that forms a complex with Lto1p and Rli1p; essential for growth under standard (aerobic) conditions but not under anaerobic conditions; may have a role in protection of ribosomal assembly and function from damage due to reactive oxygen species	1-to-1	Anc_1.516	0.93		CAGL0F00473g	7	4	11	3	0	0		9.27191	5	19.2456	5.05642	1.14849	1	4.31868	2.09232	7.13596	12.151
	CAGL0D02332g		YLR115W	CFT2	Subunit of the mRNA cleavage and polyadenlylation factor (CPF); required for pre-mRNA cleavage, polyadenylation and poly(A) site recognition, 43% similarity with the mammalian CPSF-100 protein.	1-to-1	Anc_8.308	0.92		CAGL0D02332g	0	11	0	13	8	0		1.15899	12	1.6038	17.6975	10.3364	1	10.0769	9.06673	6.57949	9.65063
	CAGL0C01903g		YBL084C	CDC27	Subunit of the Anaphase-Promoting Complex/Cyclosome (APC/C); APC/C is a ubiquitin-protein ligase required for degradation of anaphase inhibitors, including mitotic cyclins, during the metaphase/anaphase transition	1-to-1	Anc_7.412	0.96		CAGL0C01903g	2	9	4	5	0	3		3.47697	10	8.01902	7.58463	1.14849	4	2.87912	1.39488	6.73848	7.80182
	CAGL0G03223g		YGR098C	ESP1	Separase, a caspase-like cysteine protease; promotes sister chromatid separation by mediating dissociation of the cohesin Scc1p from chromatin; inhibits protein phosphatase 2A-Cdc55p to promote mitotic exit; inhibited by Pds1p; relative distribution to the nucleus increases upon DNA replication stress	1-to-1	Anc_3.441	0.98		CAGL0G03223g	11	0	1	7	1	15		13.9079	1	3.20761	10.1128	2.29698	16	12.956	13.2514	7.45394	6.66022
	CAGL0K09108g		YOR249C	APC5	Subunit of the Anaphase-Promoting Complex/Cyclosome (APC/C); APC/C is a ubiquitin-protein ligase required for degradation of anaphase inhibitors, including mitotic cyclins, during the metaphase/anaphase transition; component of the platform domain of the APC/C, based on structural analysis; relative distribution to nuclear foci decreases upon DNA replication stress	1-to-1	Anc_8.689	0.755		CAGL0K09108g	3	8	2	4	0	0		4.63596	9	4.81141	6.32052	1.14849	1	7.1978	1.39488	6.81798	5.56597
	CAGL0M06017g		YBR166C	TYR1	Prephenate dehydrogenase involved in tyrosine biosynthesis; expression is dependent on phenylalanine levels	1-to-1	Anc_8.595	0.995		CAGL0M06017g	0	11	0	5	0	0		1.15899	12	1.6038	7.58463	1.14849	1	2.87912	2.09232	6.57949	4.59422
	CAGL0M13057g		YKL053C-A	MDM35	Mitochondrial intermembrane space protein; mutation affects mitochondrial distribution and morphology; contains twin cysteine-x9-cysteine motifs; protein abundance increases in response to DNA replication stress	1-to-1	Anc_2.587	0.91		CAGL0M13057g	0	11	0	3	0	0		1.15899	12	1.6038	5.05642	1.14849	1	1.43956	1.39488	6.57949	3.33011
	CAGL0L10604g		YMR197C	VTI1	Protein involved in cis-Golgi membrane traffic; v-SNARE that interacts with two t-SNARES, Sed5p and Pep12p; required for multiple vacuolar sorting pathways	1-to-1	Anc_6.287	0.995		CAGL0L10604g	11	0	0	2	0	5		13.9079	1	1.6038	3.79231	1.14849	6	1.43956	1.39488	7.45394	2.69806
	CAGL0K11374g		YDR228C	PCF11	mRNA 3' end processing factor; essential component of cleavage and polyadenylation factor IA (CF IA), involved in pre-mRNA 3' end processing and in transcription termination; binds C-terminal domain of largest subunit of RNA pol II (Rpo21p); required for gene looping; relocalizes to the cytosol in response to hypoxia	1-to-1	Anc_8.444	1		CAGL0K11374g	3	8	1	0	0	1		4.63596	9	3.20761	1.2641	1.14849	2	1.43956	5.57953	6.81798	2.23586
	CAGL0B03707g		YJR006W	POL31	Subunit of DNA polymerase delta (polymerase III); essential for cell viability; involved in DNA replication and DNA repair; relocalizes to the cytosol in response to hypoxia	1-to-1	Anc_5.175	0.91		CAGL0B03707g	5	7	17	81	66	2		6.95394	8	28.8685	103.657	76.9489	3	15.8352	20.2258	7.47697	66.2625
	CAGL0H04917g		YDR088C	SLU7	RNA splicing factor; required for ATP-independent portion of 2nd catalytic step of spliceosomal RNA splicing; interacts with Prp18p; contains zinc knuckle domain	1-to-1	Anc_8.222	0.95		CAGL0H04917g	4	8	0	42	12	1		5.79495	9	1.6038	54.3565	14.9304	2	2.87912	4.18465	7.39747	27.9802
	CAGL0F07073g		YGL123W	RPS2	Protein component of the small (40S) subunit; essential for control of translational accuracy; phosphorylation by C-terminal domain kinase I (CTDK-I) enhances translational accuracy; methylated on one or more arginine residues by Hmt1p; homologous to mammalian ribosomal protein S2 and bacterial S5	1-to-1	Anc_6.129	0.945		CAGL0F07073g	4	8	35	6	4	703		5.79495	9	57.7369	8.84873	5.74245	704	4.31868	22.3181	7.39747	33.2928
	CAGL0G09713g		YOR182C	RPS30B	Protein component of the small (40S) ribosomal subunit; homologous to mammalian ribosomal protein S30, no bacterial homolog; RPS30B has a paralog, RPS30A, that arose from the whole genome duplication; protein abundance increases in response to DNA replication stress	1-to-2	Anc_6.083	0.99		CAGL0G09713g	1	11	0	20	14	31		2.31798	12	1.6038	26.5462	17.2274	32	1.43956	2.09232	7.15899	14.075
	CAGL0I07645g		YOL094C	RFC4	Subunit of heteropentameric Replication factor C (RF-C); which is a DNA binding protein and ATPase that acts as a clamp loader of the proliferating cell nuclear antigen (PCNA) processivity factor for DNA polymerases delta and epsilon; relocalizes to the cytosol in response to hypoxia	1-to-1	Anc_3.103	0.95		CAGL0I07645g	7	5	2	17	19	0		9.27191	6	4.81141	22.7539	22.9698	1	2.87912	6.27697	7.63596	13.7826
	CAGL0J11880g		YEL051W	VMA8	Subunit D of the V1 peripheral membrane domain of V-ATPase; part of the electrogenic proton pump found throughout the endomembrane system; plays a role in the coupling of proton transport and ATP hydrolysis; the V1 peripheral membrane domain of the vacuolar H+-ATPase (V-ATPase) has eight subunits	1-to-1	Anc_5.518	0.85		CAGL0J11880g	9	3	3	10	22	0		11.5899	4	6.41522	13.9052	26.4153	1	10.0769	11.1591	7.79495	10.1602
	CAGL0K07656g	FRS2	YFL022C	FRS2	Alpha subunit of cytoplasmic phenylalanyl-tRNA synthetase; forms a tetramer with Frs1p to form active enzyme; evolutionarily distant from mitochondrial phenylalanyl-tRNA synthetase based on protein sequence, but substrate binding is similar	1-to-1	Anc_8.052	0.985		CAGL0K07656g	2	10	2	6	12	0		3.47697	11	4.81141	8.84873	14.9304	1	1.43956	1.39488	7.23848	6.83007
	CAGL0C00110g	EPA6			0	1-to-0	0	0.78		CAGL0C00110g	1	11	2	1	0	0		2.31798	12	4.81141	2.52821	1.14849	1	418.912	206.443	7.15899	3.66981
	CAGL0L04950g		YMR049C	ERB1	Constituent of 66S pre-ribosomal particles; forms a complex with Nop7p and Ytm1p that is required for maturation of the large ribosomal subunit; required for maturation of the 25S and 5.8S ribosomal RNAs; homologous to mammalian Bop1	1-to-1	Anc_2.613	1		CAGL0L04950g	10	2	1	0	0	15		12.7489	3	3.20761	1.2641	1.14849	16	7.1978	2.09232	7.87444	2.23586
	CAGL0E05346g	0	YOR332W	VMA4	Ortholog(s) have fungal-type vacuole membrane; vacuolar proton-transporting V-type ATPase; V1 domain localization	1-to-1	Anc_7.063	0.859282		CAGL0E05346g	12	0	0	0	0	0		15.0669	1	1.6038	1.2641	1.14849	1	1.43956	1.39488	8.03343	1.43395
	CAGL0K12672g	0	YFL038C	YPT1	Ortholog(s) have GTPase activity; SNARE binding activity	1-to-1	Anc_8.025	0.982857		CAGL0K12672g	12	0	0	0	0	3		15.0669	1	1.6038	1.2641	1.14849	4	1.43956	1.39488	8.03343	1.43395
	CAGL0G01804g		YPR103W	PRE2	Beta 5 subunit of the 20S proteasome; responsible for the chymotryptic activity of the proteasome	1-to-1	Anc_3.417	1		CAGL0G01804g	0	12	0	0	0	0		1.15899	13	1.6038	1.2641	1.14849	1	7.1978	1.39488	7.07949	1.43395
	CAGL0E00187g				0	1-to-0	0	0.945		CAGL0E00187g	7	6	39	80	126	44		9.27191	7	64.1522	102.392	145.858	45	7.1978	13.2514	8.13596	83.2723
	CAGL0H05643g		YPL090C	RPS6A	Protein component of the small (40S) ribosomal subunit; homologous to mammalian ribosomal protein S6, no bacterial homolog; RPS6A has a paralog, RPS6B, that arose from the whole genome duplication	2-to-2	Anc_8.567	0.02		CAGL0H05643g	9	4	30	43	0	0		11.5899	5	49.7179	55.6206	1.14849	1	4.31868	6.97441	8.29495	52.6693
	CAGL0J09548g		YPL016W	SWI1	Subunit of the SWI/SNF chromatin remodeling complex; regulates transcription by remodeling chromatin; required for transcription of many genes, including ADH1, ADH2, GAL1, HO, INO1 and SUC2; can form the prion [SWI+]; human homolog ARID1A is a candidate tumor suppressor gene in breast cancer	1-to-1	Anc_8.472	0.705		CAGL0J09548g	13	0	36	31	0	0		16.2258	1	59.3408	40.4513	1.14849	1	4.31868	2.09232	8.61292	49.896
	CAGL0L02277g		YKR002W	PAP1	Poly(A) polymerase; one of three factors required for mRNA 3'-end polyadenylation, forms multiprotein complex with polyadenylation factor I (PF I), also required for mRNA nuclear export; may also polyadenylate rRNAs; required for gene looping	1-to-1	Anc_2.512	0.975		CAGL0L02277g	11	2	39	8	0	1		13.9079	3	64.1522	11.3769	1.14849	2	7.1978	6.27697	8.45394	37.7646
	CAGL0A03014g		YDR376W	ARH1	Oxidoreductase of the mitochondrial inner membrane; involved in cytoplasmic and mitochondrial iron homeostasis and required for activity of Fe-S cluster-containing enzymes; one of the few mitochondrial proteins essential for viability	1-to-1	Anc_5.450	0.695		CAGL0A03014g	13	0	13	27	0	207		16.2258	1	22.4533	35.3949	1.14849	208	7.1978	4.88209	8.61292	28.9241
	CAGL0D02992g		YJL006C	CTK2	Beta subunit of C-terminal domain kinase I (CTDK-I); which phosphorylates both RNA pol II subunit Rpo21p to affect transcription and pre-mRNA 3' end processing, and ribosomal protein Rps2p to increase translational fidelity; relocalizes to the cytosol in response to hypoxia	1-to-1	Anc_5.242	0.22		CAGL0D02992g	13	0	9	8	0	0		16.2258	1	16.038	11.3769	1.14849	1	1.43956	1.39488	8.61292	13.7075
	CAGL0D06292g		YGL048C	RPT6	ATPase of the 19S regulatory particle of the 26S proteasome; one of six ATPases of the regulatory particle; involved in the degradation of ubiquitinated substrates; bound by ubiquitin-protein ligases Ubr1p and Ufd4p; localized mainly to the nucleus throughout the cell cycle; protein abundance increases in response to DNA replication stress	1-to-1	Anc_4.057	0.835		CAGL0D06292g	13	0	5	10	47	0		16.2258	1	9.62282	13.9052	55.1275	1	2.87912	2.09232	8.61292	11.764
	CAGL0C02585g		YLR397C	AFG2	ATPase of the CDC48/PAS1/SEC18 (AAA) family, forms a hexameric complex; is essential for pre-60S maturation and release of several preribosome maturation factors; releases Rlp24p from purified pre-60S particles in vitro; may be involved in degradation of aberrant mRNAs	1-to-1	Anc_4.259	1		CAGL0C02585g	7	6	6	6	0	0		9.27191	7	11.2266	8.84873	1.14849	1	1.43956	1.39488	8.13596	10.0377
	CAGL0F09251g		0		Putative adhesin-like cell wall protein (adhesin cluster V); predicted GPI-anchor	0	0	0		CAGL0F09251g	0	13	6	1	0	20		1.15899	14	11.2266	2.52821	1.14849	21	25.9121	8.36929	7.57949	6.87742
	CAGL0D04422g		YPL279C	FEX2	Protein involved in fluoride export; nearly identical to FEX1, and deletion of both proteins results in a large increase in fluoride sensitivity compared with the single mutant; contains two FEX domains connected by a linker; part of a widespread family of conserved fluoride export proteins	1-to-1	Anc_3.237	0.945		CAGL0D04422g	13	0	1	5	1	96		16.2258	1	3.20761	7.58463	2.29698	97	48.9451	3.48721	8.61292	5.39612
	CAGL0F07557g		YKL095W	YJU2	Essential protein required for pre-mRNA splicing; associates transiently with the spliceosomal NTC ("nineteen complex") and acts after Prp2p to promote the first catalytic reaction of splicing	1-to-1	Anc_2.486	0.905		CAGL0F07557g	12	1	1	4	0	0		15.0669	2	3.20761	6.32052	1.14849	1	8.63736	4.18465	8.53343	4.76407
	CAGL0E05896g		YPL218W	SAR1	GTPase, GTP-binding protein of the ARF family; component of COPII coat of vesicles; required for transport vesicle formation during ER to Golgi protein transport; lowers membrane rigidity helping in vesicle formation	1-to-1	Anc_6.235	1		CAGL0E05896g	0	13	1	0	0	12		1.15899	14	3.20761	1.2641	1.14849	13	1.43956	1.39488	7.57949	2.23586
	CAGL0B01463g		YOL142W	RRP40	Exosome non-catalytic core component; involved in 3'-5' RNA processing and degradation in both the nucleus and the cytoplasm; predicted to contain both S1 and KH RNA binding domains; has similarity to human hRrp40p (EXOSC3)	1-to-1	Anc_3.013	0.94		CAGL0B01463g	13	0	0	0	0	0		16.2258	1	1.6038	1.2641	1.14849	1	1.43956	1.39488	8.61292	1.43395
	CAGL0I04070g		YDL052C	SLC1	1-acyl-sn-glycerol-3-phosphate acyltransferase; catalyzes the acylation of lysophosphatidic acid to form phosphatidic acid, a key intermediate in lipid metabolism; enzymatic activity detected in lipid particles and microsomes	1-to-1	Anc_4.226	0.01		CAGL0I04070g	6	8	78	101	77	34		8.11292	9	126.701	128.939	89.5823	35	37.4286	75.3236	8.55646	127.82
	CAGL0D01342g		YPR072W	NOT5	Subunit of CCR4-NOT global transcriptional regulator; involved intranscription initiation and elongation and in mRNA degradation; conserved lysine in human homolog of Not5p and Not3p is mutated in cancers	1-to-1	Anc_3.370	0.155		CAGL0D01342g	5	9	109	35	21	0		6.95394	10	176.418	45.5078	25.2668	1	2.87912	19.5284	8.47697	110.963
	CAGL0H06149g		YAL021C	CCR4	Component of the CCR4-NOT transcriptional complex; CCR4-NOT is involved in regulation of gene expression; component of the major cytoplasmic deadenylase, which is involved in mRNA poly(A) tail shortening	1-to-1	Anc_7.078	0.66		CAGL0H06149g	14	0	87	47	16	0		17.3848	1	141.135	60.677	19.5243	1	12.956	18.1335	9.19242	100.906
	CAGL0I02200g	SOL3	YHR163W	SOL3	6-phosphogluconolactonase; catalyzes the second step of the pentose phosphate pathway; weak multicopy suppressor of los1-1 mutation; homologous to Sol2p and Sol1p; SOL3 has a paralog, SOL4, that arose from the whole genome duplication	1-to-2	Anc_5.078	0.03		CAGL0I02200g	14	0	51	52	16	0		17.3848	1	83.3978	66.9975	19.5243	1	15.8352	9.76418	9.19242	75.1977
	CAGL0D04400g		YDR014W-A	HED1	Meiosis-specific protein; down-regulates Rad51p-mediated mitotic recombination when the meiotic recombination machinery is impaired; early meiotic gene, transcribed specifically during meiotic prophase	1-to-1	Anc_3.238	0.035		CAGL0D04400g	3	11	3	80	82	0		4.63596	12	6.41522	102.392	95.3247	1	12.956	4.88209	8.31798	54.4038
	CAGL0D03828g		YHR058C	MED6	Subunit of the RNA polymerase II mediator complex; associates with core polymerase subunits to form the RNA polymerase II holoenzyme; essential for transcriptional regulation; protein abundance increases in response to DNA replication stress	1-to-1	Anc_5.324	0.065		CAGL0D03828g	12	2	42	16	11	1		15.0669	3	68.9636	21.4898	13.7819	2	12.956	28.5951	9.03343	45.2267
	CAGL0M02739g	ANC1	YPL129W	TAF14	Subunit of TFIID, TFIIF, INO80, SWI/SNF, and NuA3 complexes; involved in RNA polymerase II transcription initiation and in chromatin modification; contains a YEATS domain	1-to-1	Anc_8.633	0.13		CAGL0M02739g	14	0	12	36	0	0		17.3848	1	20.8495	46.7719	1.14849	1	1.43956	1.39488	9.19242	33.8107
	CAGL0F07645g		YKL099C	UTP11	Subunit of U3-containing Small Subunit (SSU) processome complex; involved in production of 18S rRNA and assembly of small ribosomal subunit	1-to-1	Anc_2.482	0.98		CAGL0F07645g	13	1	4	41	55	2		16.2258	2	8.01902	53.0924	64.3155	3	4.31868	5.57953	9.11292	30.5557
	CAGL0H00209g				0	0	0	0		CAGL0H00209g	11	3	0	43	63	1		13.9079	4	1.6038	55.6206	73.5034	2	50.3846	186.914	8.95394	28.6122
	CAGL0M10131g	MIF2	YKL089W	MIF2	Protein required for structural integrity of elongating spindles; localizes to the kinetochore; interacts with histones H2A, H2B, and H4; phosphorylated by Ipl1p; orthologous to human centromere constitutive-associated network (CCAN) subunit CENP-C and fission yeast cnp3	1-to-1	Anc_2.495	0.985		CAGL0M10131g	10	4	0	35	32	0		12.7489	5	1.6038	45.5078	37.9002	1	1.43956	2.09232	8.87444	23.5558
	CAGL0H03509g		YGL070C	RPB9	RNA polymerase II subunit B12.6; contacts DNA; mutations affect transcription start site selection and fidelity of transcription	1-to-1	Anc_6.212	0.29		CAGL0H03509g	5	9	30	3	3	0		6.95394	10	49.7179	5.05642	4.59396	1	30.2308	4.88209	8.47697	27.3872
	CAGL0J05764g		YNL147W	LSM7	Lsm (Like Sm) protein; part of heteroheptameric complexes (Lsm2p-7p and either Lsm1p or 8p): cytoplasmic Lsm1p complex involved in mRNA decay; nuclear Lsm8p complex part of U6 snRNP and possibly involved in processing tRNA, snoRNA, and rRNA; protein abundance increases and forms cytoplasmic foci in response to DNA replication stress	1-to-1	Anc_2.119	0.06		CAGL0J05764g	13	1	24	8	12	0		16.2258	2	40.0951	11.3769	14.9304	1	1.43956	5.57953	9.11292	25.736
	CAGL0I11000g		0		Putative adhesin-like cell wall protein (adhesin cluster V); predicted GPI-anchor	0	0	0		CAGL0I11000g	5	9	5	23	8	125		6.95394	10	9.62282	30.3385	10.3364	126	34.5495	142.975	8.47697	19.9807
	CAGL0H02805g		YJL074C	SMC3	Subunit of the multiprotein cohesin complex; required for sister chromatid cohesion in mitotic cells; also required, with Rec8p, for cohesion and recombination during meiosis; phylogenetically conserved SMC chromosomal ATPase family member	1-to-1	Anc_1.295	0.985		CAGL0H02805g	13	1	24	0	0	9		16.2258	2	40.0951	1.2641	1.14849	10	4.31868	13.9488	9.11292	20.6796
	CAGL0B01639g		YDR137W	RGP1	Subunit of a Golgi membrane exchange factor (Ric1p-Rgp1p); this complex catalyzes nucleotide exchange on Ypt6p	1-to-1	Anc_8.304	0.94		CAGL0B01639g	12	2	10	11	0	26		15.0669	3	17.6418	15.1693	1.14849	27	4.31868	4.18465	9.03343	16.4056
	CAGL0K11000g		YDR235W	PRP42	U1 snRNP protein involved in splicing; required for U1 snRNP biogenesis; contains multiple tetriatricopeptide repeats	1-to-1	Anc_8.457	0.995		CAGL0K11000g	7	7	6	12	0	12		9.27191	8	11.2266	16.4334	1.14849	13	8.63736	2.78976	8.63596	13.83
	CAGL0G09889g		YPR180W	AOS1	Subunit of heterodimeric nuclear SUMO activating enzyme E1 with Uba2p; activates Smt3p (SUMO) before its conjugation to proteins (sumoylation), which may play a role in protein targeting; essential for viability; relocalizes to the cytosol in response to hypoxia	1-to-1	Anc_7.536	0.965		CAGL0G09889g	3	11	0	12	0	0		4.63596	12	1.6038	16.4334	1.14849	1	1.43956	1.39488	8.31798	9.01858
	CAGL0G09086g				0	1-to-0	0	0.76		CAGL0G09086g	14	0	0	8	1	2		17.3848	1	1.6038	11.3769	2.29698	3	5.75824	9.76418	9.19242	6.49037
	CAGL0C03069g		YER026C	CHO1	Phosphatidylserine synthase; functions in phospholipid biosynthesis; catalyzes the reaction CDP-diaclyglycerol + L-serine = CMP + L-1-phosphatidylserine, transcriptionally repressed by myo-inositol and choline	1-to-1	Anc_3.513	0.975		CAGL0C03069g	13	1	6	0	0	0		16.2258	2	11.2266	1.2641	1.14849	1	7.1978	5.57953	9.11292	6.24537
	CAGL0K01859g		YDL014W	NOP1	Nucleolar protein; component of the small subunit processome complex, which is required for processing of pre-18S rRNA; has similarity to mammalian fibrillarin	1-to-1	Anc_3.185	0.975		CAGL0K01859g	14	0	3	1	0	0		17.3848	1	6.41522	2.52821	1.14849	1	17.2747	4.18465	9.19242	4.47171
	CAGL0J01243g	CTF13	YMR094W	CTF13	Subunit of the CBF3 complex; CBF3 binds to the CDE III element of centromeres, bending the DNA upon binding, and may be involved in sister chromatid cohesion during mitosis	1-to-1	Anc_2.467	0.995		CAGL0J01243g	14	0	0	1	0	0		17.3848	1	1.6038	2.52821	1.14849	1	5.75824	2.09232	9.19242	2.06601
	CAGL0M07425g		YMR028W	TAP42	Essential protein involved in the TOR signaling pathway; physically associates with the protein phosphatase 2A and the SIT4 protein phosphatase catalytic subunits	1-to-1	Anc_2.581	0.955		CAGL0M07425g	2	12	0	1	0	0		3.47697	13	1.6038	2.52821	1.14849	1	5.75824	9.06673	8.23848	2.06601
	CAGL0L09867g		YKL024C	URA6	Uridylate kinase; catalyzes the seventh enzymatic step in the de novo biosynthesis of pyrimidines, converting uridine monophosphate (UMP) into uridine-5'-diphosphate (UDP)	1-to-1	Anc_2.667	1		CAGL0L09867g	0	14	0	0	0	0		1.15899	15	1.6038	1.2641	1.14849	1	1.43956	3.48721	8.07949	1.43395
	CAGL0J05544g		YNL084C	END3	EH domain-containing protein involved in endocytosis; actin cytoskeletal organization and cell wall morphogenesis; forms a complex with Sla1p and Pan1p	1-to-1	Anc_2.207	0.859282		CAGL0J05544g	9	5	0	0	0	0		11.5899	6	1.6038	1.2641	1.14849	1	5.75824	1.39488	8.79495	1.43395
	CAGL0M03399g		YEL012W	UBC8	Ubiquitin-conjugating enzyme that regulates gluconeogenesis; negatively regulates gluconeogenesis by mediating the glucose-induced ubiquitination of fructose-1,6-bisphosphatase (FBPase); cytoplasmic enzyme that catalyzes the ubiquitination of histones in vitro	1-to-1	Anc_1.436	0		CAGL0M03399g	11	4	170	228	169	85		13.9079	5	274.251	289.48	195.243	86	31.6703	54.4004	9.45394	281.865
	CAGL0J01595g	GLM6	YPR015C		Putative protein of unknown function; overexpression causes a cell cycle delay or arrest	1-to-1	Anc_8.117	0		CAGL0J01595g	2	13	137	148	0	0		3.47697	14	221.325	188.352	1.14849	1	7.1978	28.5951	8.73848	204.838
	CAGL0J07436g	PDR16	YNL231C	PDR16	Phosphatidylinositol transfer protein (PITP); controlled by the multiple drug resistance regulator Pdr1p; localizes to lipid particles and microsomes; controls levels of various lipids, may regulate lipid synthesis; homologous to Pdr17p; protein abundance increases in response to DNA replication stress	1-to-1	Anc_2.012	0.08		CAGL0J07436g	15	0	32	93	68	1		18.5438	1	52.9255	118.826	79.2458	2	5.75824	56.4927	9.77191	85.8757
	CAGL0C05247g	MET22	YOL064C	MET22	Bisphosphate-3'-nucleotidase; involved in salt tolerance and methionine biogenesis; dephosphorylates 3'-phosphoadenosine-5'-phosphate and 3'-phosphoadenosine-5'-phosphosulfate, intermediates of the sulfate assimilation pathway	1-to-1	Anc_3.157	0		CAGL0C05247g	7	8	89	32	32	3		9.27191	9	144.342	41.7155	37.9002	4	15.8352	47.426	9.13596	93.0289
	CAGL0G03333g		YER104W	RTT105	Protein with a role in regulation of Ty1 transposition	1-to-1	Anc_7.399	0.05		CAGL0G03333g	13	2	46	42	16	47		16.2258	3	75.3788	54.3565	19.5243	48	21.5934	29.2925	9.61292	64.8676
	CAGL0A00429g	ERG4	YGL012W	ERG4	C-24(28) sterol reductase; catalyzes the final step in ergosterol biosynthesis; mutants are viable, but lack ergosterol	1-to-1	Anc_4.112	0.02		CAGL0A00429g	5	10	23	53	3	0		6.95394	11	38.4913	68.2616	4.59396	1	2.87912	16.7386	8.97697	53.3765
	CAGL0G08558g		YIL118W	RHO3	Non-essential small GTPase of the Rho/Rac family of Ras-like proteins; involved in the establishment of cell polarity; GTPase activity positively regulated by the GTPase activating protein (GAP) Rgd1p	1-to-1	Anc_2.249	0.86		CAGL0G08558g	12	3	1	62	40	0		15.0669	4	3.20761	79.6386	47.0881	1	28.7912	8.36929	9.53343	41.4231
	CAGL0F08283g	GCN5	YGR252W	GCN5	Catalytic subunit of ADA and SAGA histone acetyltransferase complexes; acetyltransferase, modifies N-terminal lysines on histones H2B and H3; acetylates Rsc4p, a subunit of the RSC chromatin-remodeling complex, altering replication stress tolerance; relocalizes to the cytosol in response to hypoxia; mutant displays reduced transcription elongation in the G-less-based run-on (GLRO) assay; greater …	1-to-1	Anc_5.065	0.155		CAGL0F08283g	12	3	25	27	2	0		15.0669	4	41.6989	35.3949	3.44547	1	21.5934	2.09232	9.53343	38.5469
	CAGL0D05302g		YBR256C	RIB5	Riboflavin synthase; catalyzes the last step of the riboflavin biosynthesis pathway	1-to-1	Anc_7.181	0.71		CAGL0D05302g	15	0	2	37	0	0		18.5438	1	4.81141	48.036	1.14849	1	8.63736	9.06673	9.77191	26.4237
	CAGL0J11264g		YNL181W		Putative oxidoreductase; required for cell viability	1-to-1	Anc_2.074	0.98		CAGL0J11264g	8	7	28	4	26	46		10.4309	8	46.5103	6.32052	31.0092	47	4.31868	4.18465	9.21545	26.4154
	CAGL0K09416g		YGL211W	NCS6	Protein required for uridine thiolation of Gln, Lys, and Glu tRNAs; required for the thiolation of uridine at the wobble position of Gln, Lys, and Glu tRNAs; has a role in urmylation and in invasive and pseudohyphal growth; inhibits replication of Brome mosaic virus in S. cerevisiae	1-to-1	Anc_3.524	0.635		CAGL0K09416g	14	1	8	20	3	6		17.3848	2	14.4342	26.5462	4.59396	7	11.5165	9.06673	9.69242	20.4902
	CAGL0M04620g				0	1-to-0	0	0.22		CAGL0M04620g	5	10	20	2	0	0		6.95394	11	33.6799	3.79231	1.14849	1	20.1538	10.4616	8.97697	18.7361
	CAGL0I07799g		YBR154C	RPB5	RNA polymerase subunit ABC27; common to RNA polymerases I, II, and III; contacts DNA and affects transactivation	1-to-1	Anc_3.114	0.83		CAGL0I07799g	6	9	3	10	0	0		8.11292	10	6.41522	13.9052	1.14849	1	1.43956	10.4616	9.05646	10.1602
	CAGL0G01672g		YPR108W	RPN7	Essential non-ATPase regulatory subunit of the 26S proteasome; similar to another S. cerevisiae regulatory subunit, Rpn5p, as well as to mammalian proteasome subunits	1-to-1	Anc_3.423	0.99		CAGL0G01672g	13	2	3	9	2	0		16.2258	3	6.41522	12.641	3.44547	1	7.1978	6.97441	9.61292	9.52813
	CAGL0G01144g		YLR347C	KAP95	Karyopherin beta; forms a complex with Srp1p/Kap60p; interacts with nucleoporins to mediate nuclear import of NLS-containing cargo proteins via the nuclear pore complex; regulates PC biosynthesis; GDP-to-GTP exchange factor for Gsp1p	1-to-1	Anc_4.180	0.95		CAGL0G01144g	5	10	3	9	0	11		6.95394	11	6.41522	12.641	1.14849	12	1.43956	1.39488	8.97697	9.52813
	CAGL0A02728g		YDR363W-A	SEM1	Component of lid subcomplex of 26S proteasome regulatory subunit; involved in mRNA export mediated by TREX-2 complex (Sac3p-Thp1p); assumes different conformations in different contexts, functions as molecular glue stabilizing the Rpn3p/Rpn7p regulatory heterodimer, and tethers it to lid helical bundle; ortholog of human DSS1; protein abundance increases in response to DNA replication stress	1-to-1	Anc_5.427	0.76		CAGL0A02728g	0	15	1	10	0	0		1.15899	16	3.20761	13.9052	1.14849	1	8.63736	1.39488	8.57949	8.55638
	CAGL0I09042g		YFR027W	ECO1	Acetyltransferase; required for establishment of sister chromatid cohesion; acetylates Mps3p to regulate nuclear organization; modifies Smc3p at replication forks and Mcd1p in response to ds DNA breaks; has a C2H2-type zinc finger; mutations in human homolog ESCO2 cause Roberts syndrome; relative distribution to the nucleus increases upon DNA replication stress	1-to-1	Anc_1.350	0.93		CAGL0I09042g	15	0	8	1	0	0		18.5438	1	14.4342	2.52821	1.14849	1	1.43956	1.39488	9.77191	8.48122
	CAGL0E05478g		YOR340C	RPA43	RNA polymerase I subunit A43	1-to-1	Anc_7.052	0.83		CAGL0E05478g	6	9	0	8	40	0		8.11292	10	1.6038	11.3769	47.0881	1	4.31868	7.67185	9.05646	6.49037
	CAGL0I07579g		YOL097C	WRS1	Cytoplasmic tryptophanyl-tRNA synthetase; aminoacylates tryptophanyl-tRNA	1-to-1	Anc_3.097	0.905		CAGL0I07579g	4	11	2	4	3	32		5.79495	12	4.81141	6.32052	4.59396	33	5.75824	3.48721	8.89747	5.56597
	CAGL0G09130g		YPL198W	RPL7B	Ribosomal 60S subunit protein L7B; contains a conserved C-terminal Nucleic acid Binding Domain (NDB2); homologous to mammalian ribosomal protein L7 and bacterial L30; RPL7B has a paralog, RPL7A, that arose from the whole genome duplication	1-to-2	Anc_6.206	0.99		CAGL0G09130g	13	2	3	2	0	131		16.2258	3	6.41522	3.79231	1.14849	132	11.5165	1.39488	9.61292	5.10377
	CAGL0J11418g		YNL188W	KAR1	Protein involved in karyogamy and spindle pole body duplication; involved in karyogamy during mating; involved in spindle pole body duplication during mitosis; localizes to the half-bridge of the spindle pole body; interacts with Spc72p during karyogamy; also interacts with Cdc31p; essential gene	1-to-1	Anc_2.064	0.975		CAGL0J11418g	15	0	0	0	0	1		18.5438	1	1.6038	1.2641	1.14849	2	2.87912	2.09232	9.77191	1.43395
	CAGL0J04444g		YBL023C	MCM2	Protein involved in DNA replication; component of the Mcm2-7 hexameric helicase complex that binds chromatin as a part of the pre-replicative complex; relative distribution to the nucleus increases upon DNA replication stress	1-to-1	Anc_8.170	0.995		CAGL0J04444g	15	0	0	0	0	7		18.5438	1	1.6038	1.2641	1.14849	8	2.87912	11.8565	9.77191	1.43395
	CAGL0K01287g		YGR074W	SMD1	Core Sm protein Sm D1; part of heteroheptameric complex (with Smb1p, Smd2p, Smd3p, Sme1p, Smx3p, and Smx2p) that is part of the spliceosomal U1, U2, U4, and U5 snRNPs; relocalizes to the cytosol in response to hypoxia; homolog of human Sm D1; protein abundance increases in response to DNA replication stress	2-to-1	Anc_3.139	1		CAGL0K01287g	15	0	0	0	0	0		18.5438	1	1.6038	1.2641	1.14849	1	1.43956	5.57953	9.77191	1.43395
	CAGL0M11506g		YLR100W	ERG27	3-keto sterol reductase; catalyzes the last of three steps required to remove two C-4 methyl groups from an intermediate in ergosterol biosynthesis; mutants are sterol auxotrophs	1-to-1	Anc_8.289	1		CAGL0M11506g	14	1	0	0	0	0		17.3848	2	1.6038	1.2641	1.14849	1	1.43956	1.39488	9.69242	1.43395
	CAGL0I00858g		YMR138W	CIN4	GTP-binding protein involved in beta-tubulin (Tub2p) folding; isolated as mutant with increased chromosome loss and sensitivity to benomyl; regulated by the GTPase-activating protein, Cin2p, the human retinitis pigmentosa 2 (RP2) homolog	1-to-1	Anc_2.393	0.045		CAGL0I00858g	16	0	79	60	0	0		19.7028	1	128.304	77.1104	1.14849	1	2.87912	1.39488	10.3514	102.707
	CAGL0I04328g		YJL133C-A		Putative protein of unknown function; the authentic, non-tagged protein is detected in highly purified mitochondria in high-throughput studies	1-to-1	Anc_1.218	0.06		CAGL0I04328g	14	2	0	81	40	239		17.3848	3	1.6038	103.657	47.0881	240	18.7143	11.1591	10.1924	52.6302
	CAGL0H01221g		YDR289C	RTT103	Protein involved in transcription termination by RNA polymerase II; interacts with exonuclease Rat1p and Rai1p; has an RPR domain (carboxy-terminal domain interacting domain); also involved in regulation of Ty1 transposition	1-to-1	Anc_5.300	0.195		CAGL0H01221g	9	7	40	35	24	34		11.5899	8	65.756	45.5078	28.7123	35	34.5495	23.713	9.79495	55.6319
	CAGL0F05643g		YDR190C	RVB1	ATP-dependent DNA helicase, also known as pontin; member of the AAA+ and RuvB-like protein families; similar to Rvb2p; conserved component of multiple complexes including the INO80 complex, the Swr1 complex, and the R2TP complex (Rvb1-Rvb2-Tah1-Pih1); involved in multiple processes such as chromatin remodeling, box C/D snoRNP assembly, and RNA polymerase II assembly	1-to-1	Anc_8.395	0.995		CAGL0F05643g	16	0	29	4	0	0		19.7028	1	48.1141	6.32052	1.14849	1	1.43956	2.09232	10.3514	27.2173
	CAGL0M12034g	PYK1	YAL038W	CDC19	Pyruvate kinase; functions as a homotetramer in glycolysis to convert phosphoenolpyruvate to pyruvate, the input for aerobic (TCA cycle) or anaerobic (glucose fermentation) respiration; regulated via allosteric activation by fructose bisphosphate; CDC19 has a paralog, PYK2, that arose from the whole genome duplication	2-to-2	Anc_7.045	0.715		CAGL0M12034g	3	13	7	13	1	58		4.63596	14	12.8304	17.6975	2.29698	59	8.63736	2.78976	9.31798	15.2639
	CAGL0H01419g		YDR299W	BFR2	Essential protein that is a component of 90S preribosomes; may be involved in rRNA processing; multicopy suppressor of sensitivity to Brefeldin A; expression is induced during lag phase and also by cold shock	1-to-1	Anc_5.316	0.995		CAGL0H01419g	12	4	7	10	9	23		15.0669	5	12.8304	13.9052	11.4849	24	20.1538	1.39488	10.0334	13.3678
	CAGL0G08470g		YLR234W	TOP3	DNA Topoisomerase III; conserved protein that functions in a complex with Sgs1p and Rmi1p to relax single-stranded negatively-supercoiled DNA preferentially, involved in telomere stability and regulation of mitotic recombination	1-to-1	Anc_8.414	0.875		CAGL0G08470g	13	3	0	16	112	0		16.2258	4	1.6038	21.4898	129.779	1	14.3956	1.39488	10.1129	11.5468
	CAGL0J09636g		YDL207W	GLE1	Cytoplasmic nucleoporin required for polyadenylated mRNA export; contains a nuclear export signal; when bound to inositol hexakisphosphate (IP6), functions as an activator for the Dbp5p ATPase activity at the nuclear pore complex during mRNA export; mediates translation initiation; required for efficient translation termination	1-to-1	Anc_8.460	1		CAGL0J09636g	14	2	1	12	0	1		17.3848	3	3.20761	16.4334	1.14849	2	1.43956	2.78976	10.1924	9.82048
	CAGL0I02706g		YMR286W	MRPL33	Mitochondrial ribosomal protein of the large subunit	1-to-1	Anc_8.851	0.555		CAGL0I02706g	7	9	8	4	0	0		9.27191	10	14.4342	6.32052	1.14849	1	1.43956	4.88209	9.63596	10.3774
	CAGL0J05016g	TIM54	YJL054W	TIM54	Component of the mitochondrial TIM22 complex; involved in insertion of polytopic proteins into the inner membrane	1-to-1	Anc_1.328	0.765		CAGL0J05016g	15	1	7	5	0	2		18.5438	2	12.8304	7.58463	1.14849	3	5.75824	1.39488	10.2719	10.2075
	CAGL0F00077g	EPA16	0		Putative adhesin-like cell wall protein (adhesin cluster I); predicted GPI-anchor	0	0	0		CAGL0F00077g	14	2	4	2	11	4		17.3848	3	8.01902	3.79231	13.7819	5	11.5165	6.27697	10.1924	5.90567
	CAGL0H04389g		YHR100C	GEP4	Mitochondrial phosphatidylglycerophosphatase (PGP phosphatase); dephosphorylates phosphatidylglycerolphosphate to generate phosphatidylglycerol, an essential step during cardiolipin biosynthesis; null mutant is sensitive to tunicamycin, DTT	1-to-1	Anc_5.403	0.97		CAGL0H04389g	14	2	0	6	1	0		17.3848	3	1.6038	8.84873	2.29698	1	28.7912	4.18465	10.1924	5.22627
	CAGL0H07689g		YGL247W	BRR6	Essential nuclear envelope integral membrane protein; required for nuclear envelope morphology, nuclear pore complex localization, nuclear export; exhibits synthetic lethal genetic interactions with genes involved in lipid metabolism	1-to-1	Anc_3.571	0.99		CAGL0H07689g	16	0	0	3	0	0		19.7028	1	1.6038	5.05642	1.14849	1	1.43956	14.6463	10.3514	3.33011
	CAGL0G03157g		YPR113W	PIS1	Phosphatidylinositol synthase; required for biosynthesis of phosphatidylinositol, which is a precursor for polyphosphoinositides, sphingolipids, and glycolipid anchors for some of the plasma membrane proteins	1-to-1	Anc_3.436	0.98		CAGL0G03157g	8	8	0	2	0	0		10.4309	9	1.6038	3.79231	1.14849	1	2.87912	3.48721	9.71545	2.69806
	CAGL0D06424g	ACO1	YLR304C	ACO1	Aconitase; required for the tricarboxylic acid (TCA) cycle and also independently required for mitochondrial genome maintenance; phosphorylated; component of the mitochondrial nucleoid; mutation leads to glutamate auxotrophy	1-to-1	Anc_4.051	0.12		CAGL0D06424g	6	11	25	52	0	0		8.11292	12	41.6989	66.9975	1.14849	1	2.87912	2.09232	10.0565	54.3482
	CAGL0L10714g	ERG2	YMR202W	ERG2	C-8 sterol isomerase; catalyzes the isomerization of the delta-8 double bond to the delta-7 position at an intermediate step in ergosterol biosynthesis	1-to-1	Anc_6.300	0.155		CAGL0L10714g	17	0	20	44	2	0		20.8618	1	33.6799	56.8847	3.44547	1	2.87912	2.78976	10.9309	45.2823
	CAGL0H02343g		YMR263W	SAP30	Component of Rpd3L histone deacetylase complex; involved in silencing at telomeres, rDNA, and silent mating-type loci; involved in telomere maintenance	1-to-1	Anc_8.815	0.555		CAGL0H02343g	15	2	26	14	13	0		18.5438	3	43.3027	18.9616	16.0789	1	21.5934	3.48721	10.7719	31.1321
	CAGL0M01540g	SPT3	YDR392W	SPT3	Subunit of the SAGA and SAGA-like transcriptional regulatory complexes; interacts with Spt15p to activate transcription of some RNA polymerase II-dependent genes, also functions to inhibit transcription at some promoters; relocalizes to the cytosol in response to hypoxia	1-to-1	Anc_5.480	0.925		CAGL0M01540g	2	15	38	1	1	0		3.47697	16	62.5484	2.52821	2.29698	1	1.43956	1.39488	9.73848	32.5383
	CAGL0F04323g		YBL035C	POL12	B subunit of DNA polymerase alpha-primase complex; required for initiation of DNA replication during mitotic and premeiotic DNA synthesis; also functions in telomere capping and length regulation	1-to-1	Anc_3.322	1		CAGL0F04323g	14	3	1	29	83	0		17.3848	4	3.20761	37.9231	96.4732	1	1.43956	10.4616	10.6924	20.5654
	CAGL0G08778g		YIL127C	RRT14	Putative protein of unknown function; identified in a screen for mutants with decreased levels of rDNA transcription; green fluorescent protein (GFP)-fusion protein localizes to the nucleolus; predicted to be involved in ribosome biogenesis	1-to-1	Anc_2.234	0.72		CAGL0G08778g	14	3	3	20	12	14		17.3848	4	6.41522	26.5462	14.9304	15	2.87912	7.67185	10.6924	16.4807
	CAGL0L12562g		YPL038W	MET31	Zinc-finger DNA-binding transcription factor; targets strong transcriptional activator Met4p to promoters of sulfur metabolic genes; involved in transcriptional regulation of the methionine biosynthetic genes; feedforward loop controlling expression of MET32 and the lack of such a loop for MET31 may account for the differential actions of Met31p and Met32p; MET31 has a paralog, MET32, that arose …	2-to-2	Anc_8.486	0.175		CAGL0L12562g	14	3	14	8	54	1		17.3848	4	24.0571	11.3769	63.167	2	10.0769	50.9132	10.6924	17.717
	CAGL0D04950g		YPR139C	LOA1	Lysophosphatidic acid acyltransferase; involved in triacelglyceride homeostasis and lipid droplet formation; localized to lipid droplets and the ER; specificity for oleoyl-CoA	1-to-1	Anc_3.477	0.735		CAGL0D04950g	17	0	7	12	0	0		20.8618	1	12.8304	16.4334	1.14849	1	1.43956	1.39488	10.9309	14.6319
	CAGL0D05346g		YBR254C	TRS20	Component of the transport protein particle (TRAPP) complex; mutation of conserved residues leads to defects in endocytic recycling and a block in sporulation/meiosis; TRAPP mediates mediates vesicle docking and fusion; mutations in the human homolog cause the spondyloepiphyseal dysplasia tarda (SEDL) disorder	1-to-1	Anc_7.176	0.925		CAGL0D05346g	7	10	2	14	53	0		9.27191	11	4.81141	18.9616	62.0185	1	11.5165	6.27697	10.136	11.8865
	CAGL0D02002g		YKL139W	CTK1	Catalytic (alpha) subunit of C-terminal domain kinase I (CTDK-I); phosphorylates both RNA pol II subunit Rpo21p to affect transcription and pre-mRNA 3' end processing, and ribosomal protein Rps2p to increase translational fidelity; required for H3K36 trimethylation but not dimethylation by Set2p; similar to the Drosophila dCDK12 and human CDK12 and probably CDK13	1-to-1	Anc_2.425	0.46		CAGL0D02002g	16	1	1	11	0	39		19.7028	2	3.20761	15.1693	1.14849	40	11.5165	1.39488	10.8514	9.18843
	CAGL0E01573g		YNL313C	EMW1	Essential conserved protein with a role in cell wall integrity; contains six TPR (tetratricopeptide repeat) domains clustered in the C-terminal region; conditional mutant is suppressed by overexpression of GFA1; protein abundance increases in response to DNA replication stress	1-to-1	Anc_3.032	0.975		CAGL0E01573g	12	5	0	12	12	0		15.0669	6	1.6038	16.4334	14.9304	1	8.63736	10.4616	10.5334	9.01858
	CAGL0K03135g		YHL015W	RPS20	Protein component of the small (40S) ribosomal subunit; overproduction suppresses mutations affecting RNA polymerase III-dependent transcription; homologous to mammalian ribosomal protein S20 and bacterial S10	1-to-1	Anc_2.550	0.95		CAGL0K03135g	11	6	0	12	0	0		13.9079	7	1.6038	16.4334	1.14849	1	2.87912	12.5539	10.4539	9.01858
	CAGL0L07942g		YCR020C-A	MAK31	Non-catalytic subunit of N-terminal acetyltransferase of the NatC type; required for replication of dsRNA virus; member of the Sm protein family	1-to-1	Anc_1.438	0.875		CAGL0L07942g	16	1	0	11	0	0		19.7028	2	1.6038	15.1693	1.14849	1	5.75824	5.57953	10.8514	8.38653
	CAGL0I02464g		YHR172W	SPC97	Component of the microtubule-nucleating Tub4p (gamma-tubulin) complex; interacts with Spc110p at the spindle pole body (SPB) inner plaque and with Spc72p at the SPB outer plaque	1-to-1	Anc_5.063	0.99		CAGL0I02464g	8	9	1	10	61	32		10.4309	10	3.20761	13.9052	71.2064	33	148.275	48.8209	10.2155	8.55638
	CAGL0H04411g		YOL021C	DIS3	Exosome core complex catalytic subunit; possesses both endonuclease and 3'-5' exonuclease activity; involved in 3'-5' RNA processing and degradation in both the nucleus and the cytoplasm; has similarity to E. coli RNase R and to human DIS3; mutations in Dis3p corresponding to human mutations implicated in multiple myeloma cause phenotypes suggesting impaired exosome function; protein abundance in…	1-to-1	Anc_1.367	1		CAGL0H04411g	0	17	1	3	0	0		1.15899	18	3.20761	5.05642	1.14849	1	1.43956	5.57953	9.57949	4.13201
	CAGL0L01045g				0	1-to-0	0	0.765		CAGL0L01045g	14	3	0	4	11	0		17.3848	4	1.6038	6.32052	13.7819	1	1.43956	2.09232	10.6924	3.96216
	CAGL0H09548g		YER012W	PRE1	Beta 4 subunit of the 20S proteasome; localizes to the nucleus throughout the cell cycle	1-to-1	Anc_7.162	0.915		CAGL0H09548g	17	0	3	0	0	1		20.8618	1	6.41522	1.2641	1.14849	2	1.43956	25.8053	10.9309	3.83966
	CAGL0F03949g		YMR218C	TRS130	One of 10 subunits of the transport protein particle (TRAPP) complex; the TRAPP complex is of the cis-Golgi and mediates vesicle docking and fusion; involved in endoplasmic reticulum (ER) to Golgi membrane traffic; mutation activates transcription of OCH1; mutants are defective in cytoplasm-to-vacuole targeting (Cvt) pathway and starvation-induced autophagy	1-to-1	Anc_8.735	0.98		CAGL0F03949g	3	14	1	1	0	20		4.63596	15	3.20761	2.52821	1.14849	21	1.43956	6.97441	9.81798	2.86791
	CAGL0L07590g				0	1-to-0	0	0.84		CAGL0L07590g	13	4	2	0	0	0		16.2258	5	4.81141	1.2641	1.14849	1	12.956	18.1335	10.6129	3.03776
	CAGL0K02233g		YER126C	NSA2	Protein constituent of 66S pre-ribosomal particles; contributes to processing of the 27S pre-rRNA	1-to-1	Anc_8.137	0.996702		CAGL0K02233g	16	1	0	1	0	0		19.7028	2	1.6038	2.52821	1.14849	1	2.87912	1.39488	10.8514	2.06601
	CAGL0G08173g		YLR167W	RPS31	Fusion protein cleaved to yield ribosomal protein S31 and ubiquitin; ubiquitin may facilitate assembly of the ribosomal protein into ribosomes; interacts genetically with translation factor eIF2B; homologous to mammalian ribosomal protein S27A, no bacterial homolog	1-to-1	Anc_8.386	1		CAGL0G08173g	17	0	0	0	0	0		20.8618	1	1.6038	1.2641	1.14849	1	4.31868	1.39488	10.9309	1.43395
	CAGL0A02343g				0	1-to-0	0	0.38		CAGL0A02343g	14	4	71	89	112	27		17.3848	5	115.474	113.769	129.779	28	12.956	41.149	11.1924	114.622
	CAGL0K10054g		YDR081C	PDC2	Transcription factor for thiamine-regulated genes; required for expression of the two isoforms of pyruvate decarboxylase (PDC1 and PDC5) along with thiamine biosynthetic genes; binds a DNA sequence in the PDC5 promoter; mutant fails to grow on 2% glucose and thus is scored as inviable under standard conditions	1-to-1	Anc_8.213	0.055		CAGL0K10054g	15	3	98	24	26	7		18.5438	4	158.777	31.6026	31.0092	8	2.87912	23.0156	11.2719	95.1896
	CAGL0E00935g		YDR167W	TAF10	Subunit (145 kDa) of TFIID and SAGA complexes; involved in RNA polymerase II transcription initiation and in chromatin modification	1-to-1	Anc_8.360	0.835		CAGL0E00935g	12	6	5	28	0	0		15.0669	7	9.62282	36.659	1.14849	1	1.43956	1.39488	11.0334	23.1409
	CAGL0L12716g		YPL046C	ELC1	Elongin C, conserved among eukaryotes; forms a complex with Cul3p that polyubiquitylates monoubiquitylated RNA polymerase II to trigger its proteolysis; plays a role in global genomic repair	1-to-1	Anc_8.494	0.105		CAGL0L12716g	4	14	8	19	1	0		5.79495	15	14.4342	25.2821	2.29698	1	1.43956	10.4616	10.3975	19.8582
	CAGL0C03135g		YLR272C	YCS4	Subunit of the condensin complex; required for establishment and maintenance of chromosome condensation, chromosome segregation, chromatin binding of condensin, tRNA gene clustering at the nucleolus, and silencing at the mating type locus; required for replication slow zone (RSZ) breakage following Mec1p inactivation	1-to-1	Anc_6.068	0.98		CAGL0C03135g	17	1	26	0	0	7		20.8618	2	43.3027	1.2641	1.14849	8	4.31868	6.27697	11.4309	22.2834
	CAGL0D03014g	CCT8	YJL008C	CCT8	Subunit of the cytosolic chaperonin Cct ring complex; related to Tcp1p, required for the assembly of actin and tubulins in vivo	1-to-1	Anc_5.246	0.97		CAGL0D03014g	12	6	6	13	0	27		15.0669	7	11.2266	17.6975	1.14849	28	10.0769	11.8565	11.0334	14.462
	CAGL0F07887g		YDR212W	TCP1	Alpha subunit of chaperonin-containing T-complex; complex mediates protein folding in the cytosol; involved in actin cytoskeleton maintenance; overexpression in neurons suppresses formation of pathogenic conformations of huntingtin protein	1-to-1	Anc_8.422	0.995		CAGL0F07887g	5	13	4	12	1	0		6.95394	14	8.01902	16.4334	2.29698	1	4.31868	6.27697	10.477	12.2262
	CAGL0L05566g		YJL125C	GCD14	Subunit of tRNA (1-methyladenosine) methyltransferase; required, along with Gcd10p, for the modification of the adenine at position 58 in tRNAs, especially tRNAi-Met; first identified as a negative regulator of GCN4 expression	1-to-1	Anc_1.229	0.58		CAGL0L05566g	11	7	10	5	0	0		13.9079	8	17.6418	7.58463	1.14849	1	1.43956	2.09232	10.9539	12.6132
	CAGL0G06226g		YAL024C	LTE1	Protein similar to GDP/GTP exchange factors; without detectable GEF activity; required for asymmetric localization of Bfa1p at daughter-directed spindle pole bodies and for mitotic exit at low temperatures	1-to-1	Anc_7.074	0.99		CAGL0G06226g	0	18	2	9	0	0		1.15899	19	4.81141	12.641	1.14849	1	11.5165	2.78976	10.0795	8.72623
	CAGL0L02255g		YKR004C	ECM9	Non-essential protein of unknown function	1-to-1	Anc_2.514	0.955		CAGL0L02255g	18	0	4	0	0	299		22.0208	1	8.01902	1.2641	1.14849	300	11.5165	21.6207	11.5104	4.64156
	CAGL0L07722g	PGK1	YCR012W	PGK1	3-phosphoglycerate kinase; catalyzes transfer of high-energy phosphoryl groups from the acyl phosphate of 1,3-bisphosphoglycerate to ADP to produce ATP; key enzyme in glycolysis and gluconeogenesis	1-to-1	Anc_1.428	0.99		CAGL0L07722g	18	0	4	0	0	0		22.0208	1	8.01902	1.2641	1.14849	1	1.43956	4.88209	11.5104	4.64156
	CAGL0G09933g		YPR182W	SMX3	Core Sm protein Sm F; part of heteroheptameric complex (with Smb1p, Smd1p, Smd2p, Smd3p, Sme1p, and Smx2p) that is part of the spliceosomal U1, U2, U4, and U5 snRNPs; homolog of human Sm F	1-to-1	Anc_7.539	0.97		CAGL0G09933g	12	6	3	0	0	0		15.0669	7	6.41522	1.2641	1.14849	1	1.43956	3.48721	11.0334	3.83966
	CAGL0E06666g	EPA2			0	1-to-0	0	0.785		CAGL0E06666g	8	10	3	0	0	0		10.4309	11	6.41522	1.2641	1.14849	1	120.923	121.355	10.7155	3.83966
	CAGL0J08052g		YNL263C	YIF1	Integral membrane protein; required for the fusion of ER-derived COPII transport vesicles with the Golgi; interacts with Yip1p and Yos1p; localizes to the Golgi, the ER, and COPII vesicles; homolog of human YIPF3	1-to-1	Anc_1.093	1		CAGL0J08052g	18	0	0	0	0	0		22.0208	1	1.6038	1.2641	1.14849	1	4.31868	1.39488	11.5104	1.43395
	CAGL0M02695g		YPL131W	RPL5	Ribosomal 60S subunit protein L5; homologous to mammalian ribosomal protein L5 and bacterial L18; binds 5S rRNA and is required for 60S subunit assembly	1-to-1	Anc_8.639	1		CAGL0M02695g	0	18	0	0	0	29		1.15899	19	1.6038	1.2641	1.14849	30	1.43956	1.39488	10.0795	1.43395
	CAGL0H01595g		YDR527W	RBA50	Protein involved in transcription; interacts with RNA polymerase II subunits Rpb2p, Rpb3, and Rpb11p; has similarity to human RPAP1	1-to-1	Anc_1.020	0.955		CAGL0H01595g	15	3	0	0	1	0		18.5438	4	1.6038	1.2641	2.29698	1	8.63736	2.09232	11.2719	1.43395
	CAGL0K02123g		YER131W	RPS26B	Protein component of the small (40S) ribosomal subunit; homologous to mammalian ribosomal protein S26, no bacterial homolog; RPS26B has a paralog, RPS26A, that arose from the whole genome duplication	1-to-2	Anc_8.149	1		CAGL0K02123g	5	13	0	0	0	0		6.95394	14	1.6038	1.2641	1.14849	1	4.31868	2.78976	10.477	1.43395
	CAGL0I00308g		YGL127C	SOH1	Subunit of the RNA polymerase II mediator complex; associates with core polymerase subunits to form the RNA polymerase II holoenzyme; involved in telomere maintenance; conserved with other metazoan MED31 subunits	1-to-1	Anc_6.116	0.055		CAGL0I00308g	3	16	33	151	44	175		4.63596	17	54.5293	192.144	51.6821	176	11.5165	5.57953	10.818	123.337
	CAGL0F01947g	IRC15	YPL017C	IRC15	Microtubule associated protein; regulates microtubule dynamics; required for accurate meiotic chromosome segregation; null mutant displays large budded cells due to delayed mitotic progression, increased levels of spontaneous Rad52 foci; IRC15 has a paralog, LPD1, that arose from the whole genome duplication	1-to-2	Anc_8.056	0.005		CAGL0F01947g	15	4	83	85	3	17		18.5438	5	134.72	108.713	4.59396	18	20.1538	2.09232	11.7719	121.716
	CAGL0L11000g		YOR278W	HEM4	Uroporphyrinogen III synthase; catalyzes the conversion of hydroxymethylbilane to uroporphyrinogen III, the fourth step in heme biosynthesis; deficiency in the human homolog can result in the disease congenital erythropoietic porphyria	1-to-1	Anc_8.734	0.125		CAGL0L11000g	19	0	80	67	12	0		23.1798	1	129.908	85.9591	14.9304	1	10.0769	4.18465	12.0899	107.934
	CAGL0M12617g		YIL063C	YRB2	Protein of unknown function; involved in nuclear processes of the Ran-GTPase cycle; involved in nuclear protein export; contains Ran Binding Domain and FxFG repeats; interacts with Srm1p, GTP-Gsp1p, Rna1p and Crm1p; relocalizes to the cytosol in response to hypoxia; not essential for viability	1-to-1	Anc_7.253	0.575		CAGL0M12617g	17	2	14	52	0	4		20.8618	3	24.0571	66.9975	1.14849	5	1.43956	2.78976	11.9309	45.5273
	CAGL0L03025g		YKR025W	RPC37	RNA polymerase III subunit C37	1-to-1	Anc_1.262	0.84		CAGL0L03025g	9	10	4	54	50	0		11.5899	11	8.01902	69.5258	58.573	1	4.31868	1.39488	11.2949	38.7724
	CAGL0E04598g	CDC34	YDR054C	CDC34	Ubiquitin-conjugating enzyme (E2); catalytic subunit of SCF ubiquitin-protein ligase complex (together with Skp1p, Rbx1p, Cdc53p, and an F-box protein) that regulates cell cycle progression by targeting key substrates for degradation; protein abundance increases in response to DNA replication stress	1-to-1	Anc_3.301	0.87		CAGL0E04598g	13	6	52	5	0	0		16.2258	7	85.0016	7.58463	1.14849	1	11.5165	28.5951	11.6129	46.2931
	CAGL0M03949g		YNL310C	ZIM17	Heat shock protein with a zinc finger motif; essential for protein import into mitochondria; may act with Pam18p to facilitate recognition and folding of imported proteins by Ssc1p (mtHSP70) in the mitochondrial matrix	1-to-1	Anc_3.036	0.875		CAGL0M03949g	19	0	3	53	75	43		23.1798	1	6.41522	68.2616	87.2853	44	25.9121	18.8309	12.0899	37.3384
	CAGL0H01001g		YPL235W	RVB2	ATP-dependent DNA helicase, also known as reptin; member of the AAA+ and RuvB protein families, similar to Rvb1p; conserved component of multiple complexes including the INO80 complex, the Swr1 complex, and the R2TP complex (Rvb1-Rvb2-Tah1-Pih1); involved in multiple processes such as chromatin remodeling, box C/D snoRNP assembly, and RNA polymerase II assembly	1-to-1	Anc_6.261	0.99		CAGL0H01001g	15	4	18	38	30	24		18.5438	5	30.4723	49.3001	35.6032	25	10.0769	13.9488	11.7719	39.8862
	CAGL0M11484g		YDR127W	ARO1	Pentafunctional arom protein; catalyzes steps 2 through 6 in the biosynthesis of chorismate, which is a precursor to aromatic amino acids	1-to-1	Anc_8.287	0.965		CAGL0M11484g	18	1	10	35	3	26		22.0208	2	17.6418	45.5078	4.59396	27	27.3516	6.97441	12.0104	31.5748
	CAGL0M10197g		YKL009W	MRT4	Protein involved in mRNA turnover and ribosome assembly; localizes to the nucleolus	1-to-1	Anc_2.498	0.26		CAGL0M10197g	15	4	21	10	0	28		18.5438	5	35.2837	13.9052	1.14849	29	10.0769	7.67185	11.7719	24.5944
	CAGL0B01551g		YDR141C	DOP1	Golgi-localized, leucine-zipper domain containing protein; involved in endosome to Golgi transport, organization of the ER, establishing cell polarity, and morphogenesis; detected in highly purified mitochondria in high-throughput studies	1-to-1	Anc_8.313	0.975		CAGL0B01551g	14	5	25	6	0	0		17.3848	6	41.6989	8.84873	1.14849	1	8.63736	5.57953	11.6924	25.2738
	CAGL0H00638g	VIK1	YPL253C	VIK1	Protein that forms a kinesin-14 heterodimeric motor with Kar3p; localizes Kar3p at mitotic spindle poles; has a structure similar to a kinesin motor domain but lacks an ATP-binding site and is catalytically inactive; binds microtubules; required for sister chromatid cohesion; VIK1 has a paralog, CIK1, that arose from the whole genome duplication	2-to-2	Anc_6.289	0.63		CAGL0H00638g	11	8	5	23	0	18		13.9079	9	9.62282	30.3385	1.14849	19	2.87912	6.97441	11.4539	19.9807
	CAGL0H07821g		YGL238W	CSE1	Nuclear envelope protein that mediates the nuclear export of Srp1p; Srp1p (importin alpha) is a homolog of metazoan CAS protein; required for accurate chromosome segregation	1-to-1	Anc_3.561	0.995		CAGL0H07821g	5	14	21	3	20	12		6.95394	15	35.2837	5.05642	24.1183	13	2.87912	12.5539	10.977	20.1701
	CAGL0G00990g	RPP0	YLR340W	RPP0	Conserved ribosomal protein P0 of the ribosomal stalk; involved in interaction between translational elongation factors and the ribosome; phosphorylated on serine 302; homologous to mammalian ribosomal protein LP0 and bacterial L10	1-to-1	Anc_4.170	0.945		CAGL0G00990g	10	9	2	16	31	0		12.7489	10	4.81141	21.4898	36.7517	1	27.3516	5.57953	11.3744	13.1506
	CAGL0H02409g		YMR260C	TIF11	Translation initiation factor eIF1A; essential protein that forms a complex with Sui1p (eIF1) and the 40S ribosomal subunit and scans for the start codon; C-terminus associates with Fun12p (eIF5B); N terminus interacts with eIF2 and eIF3	1-to-1	Anc_8.812	0.985		CAGL0H02409g	19	0	0	14	17	0		23.1798	1	1.6038	18.9616	20.6728	1	4.31868	1.39488	12.0899	10.2827
	CAGL0I04686g		YBR039W	ATP3	Gamma subunit of the F1 sector of mitochondrial F1F0 ATP synthase; F1F0 ATP synthase is a large, evolutionarily conserved enzyme complex required for ATP synthesis	1-to-1	Anc_3.241	0.84		CAGL0I04686g	6	13	3	6	0	0		8.11292	14	6.41522	8.84873	1.14849	1	8.63736	1.39488	11.0565	7.63197
	CAGL0M04587g		YLR145W	RMP1	Subunit of RNase MRP; RNase MRP processes pre-rRNA and has a role in cell cycle-regulated degradation of daughter cell-specific mRNAs; unlike most subunits, not shared between RNase MRP and nuclear RNase P	1-to-1	Anc_8.353	0.955		CAGL0M04587g	19	0	2	5	0	0		23.1798	1	4.81141	7.58463	1.14849	1	1.43956	6.27697	12.0899	6.19802
	CAGL0K01045g		YGR083C	GCD2	Delta subunit of the translation initiation factor eIF2B; the guanine-nucleotide exchange factor for eIF2; activity subsequently regulated by phosphorylated eIF2; first identified as a negative regulator of GCN4 expression	1-to-1	Anc_3.413	1		CAGL0K01045g	12	7	7	0	0	33		15.0669	8	12.8304	1.2641	1.14849	34	2.87912	2.09232	11.5334	7.04727
	CAGL0I08701g		YGR172C	YIP1	Integral membrane protein; required for the biogenesis of ER-derived COPII transport vesicles; interacts with Yif1p and Yos1p; localizes to the Golgi, the ER, and COPII vesicles; homolog of human YIPF4	1-to-1	Anc_5.177	0.985		CAGL0I08701g	1	18	0	2	1	0		2.31798	19	1.6038	3.79231	2.29698	1	4.31868	2.09232	10.659	2.69806
	CAGL0J00781g		YJL041W	NSP1	FG-nucleoporin component of central core of the nuclear pore complex; also part of the nuclear pore complex (NPC) nuclear basket; contributes directly to nucleocytoplasmic transport and maintenance of the NPC permeability barrier; found in stable complex with Nup82p, Gle2p and two other FG-nucleoporins (Nup159p and Nup116p); also found in stable complex with Nic96p and two other FG-nucleoproteins…	1-to-1	Anc_5.260	0.98		CAGL0J00781g	19	0	0	1	0	0		23.1798	1	1.6038	2.52821	1.14849	1	1.43956	1.39488	12.0899	2.06601
	CAGL0M13673g		YMR298W	LIP1	Ceramide synthase subunit; single-span ER membrane protein associated with Lag1p and Lac1p and required for ceramide synthase activity, null mutant grows extremely slowly and is defective in ceramide synthesis	1-to-1	Anc_5.026	0.985		CAGL0M13673g	0	19	0	0	0	1		1.15899	20	1.6038	1.2641	1.14849	2	1.43956	4.88209	10.5795	1.43395
	CAGL0F07975g		YGR237C		Putative protein of unknown function; green fluorescent protein (GFP)-fusion protein localizes to the cytoplasm	1-to-1	Anc_5.090	0.015		CAGL0F07975g	0	20	316	966	1064	11		1.15899	21	508.406	1222.39	1223.14	12	7.1978	217.602	11.0795	865.398
	CAGL0D04378g		YDR017C	KCS1	Inositol hexakisphosphate and inositol heptakisphosphate kinase; generation of high energy inositol pyrophosphates by Kcs1p is required for many processes such as vacuolar biogenesis, stress response, and telomere maintenance; inositol hexakisphosphate is also known as IP6; inositol heptakisphosphate is also known as IP7	1-to-1	Anc_3.240	0.615		CAGL0D04378g	19	1	99	83	60	92		23.1798	2	160.38	106.185	70.0579	93	25.9121	121.355	12.5899	133.283
	CAGL0L12870g		YKL056C	TMA19	Protein that associates with ribosomes; homolog of translationally controlled tumor protein; green fluorescent protein (GFP)-fusion protein localizes to the cytoplasm and relocates to the mitochondrial outer surface upon oxidative stress	1-to-1	Anc_2.584	0.005		CAGL0L12870g	17	3	70	89	1	15		20.8618	4	113.87	113.769	2.29698	16	24.4725	11.8565	12.4309	113.82
	CAGL0M02365g		YPL148C	PPT2	Phosphopantetheine:protein transferase (PPTase); activates mitochondrial acyl carrier protein (Acp1p) by phosphopantetheinylation	1-to-1	Anc_8.664	0.03		CAGL0M02365g	8	12	77	48	0	16		10.4309	13	125.097	61.9411	1.14849	17	1.43956	4.18465	11.7155	93.5189
	CAGL0E02315g		YOL012C	HTZ1	Histone variant H2AZ; exchanged for histone H2A in nucleosomes by the SWR1 complex; involved in transcriptional regulation through prevention of the spread of silent heterochromatin	1-to-1	Anc_6.043	0.135		CAGL0E02315g	8	12	44	62	26	2		10.4309	13	72.1712	79.6386	31.0092	3	20.1538	13.9488	11.7155	75.9049
	CAGL0G04851g	SUR4	YLR372W	SUR4	Elongase; involved in fatty acid and sphingolipid biosynthesis; synthesizes very long chain 20-26-carbon fatty acids from C18-CoA primers; involved in regulation of sphingolipid biosynthesis	1-to-1	Anc_4.220	0.04		CAGL0G04851g	9	11	26	63	16	1		11.5899	12	43.3027	80.9027	19.5243	2	11.5165	23.713	11.7949	62.1027
	CAGL0F03487g		YJL184W	GON7	Component of the EKC/KEOPS protein complex; EKC/KEOPS complex is required for t6A tRNA modification and may have roles in telomere maintenance and transcription; implicated in osmotic stress response; other complex members are Kae1p, Cgi121p, Pcc1p, and Bud32p	1-to-1	Anc_1.154	0.16		CAGL0F03487g	19	1	6	41	67	6		23.1798	2	11.2266	53.0924	78.0974	7	5.75824	7.67185	12.5899	32.1595
	CAGL0H03047g		YGL093W	SPC105	Subunit of a kinetochore-microtubule binding complex; complex bridges centromeric heterochromatin and kinetochore MAPs and motors; required for sister chromatid bi-orientation and kinetochore binding of SAC components; complex also includes Kre28p	1-to-1	Anc_6.179	0.855		CAGL0H03047g	16	4	0	44	1	0		19.7028	5	1.6038	56.8847	2.29698	1	10.0769	5.57953	12.3514	29.2443
	CAGL0D00330g	HYM1	YKL189W	HYM1	Component of the RAM signaling network; is involved in regulation of Ace2p activity and cellular morphogenesis, interacts with Kic1p and Sog2p, localizes to sites of polarized growth during budding and during the mating response	1-to-1	Anc_4.289	0.965		CAGL0D00330g	13	7	34	5	13	0		16.2258	8	56.1331	7.58463	16.0789	1	12.956	2.78976	12.1129	31.8589
	CAGL0M03047g		YMR281W	GPI12	ER membrane protein involved in the second step of GPI anchor assembly; the second step is the de-N-acetylation of the N-acetylglucosaminylphosphatidylinositol intermediate; functional homolog of human PIG-Lp; GPI stands for glycosylphosphatidylinositol	1-to-1	Anc_8.846	0.935		CAGL0M03047g	8	12	0	24	0	0		10.4309	13	1.6038	31.6026	1.14849	1	8.63736	1.39488	11.7155	16.6032
	CAGL0M13343g	GND1	YHR183W	GND1	6-phosphogluconate dehydrogenase (decarboxylating); catalyzes an NADPH regenerating reaction in the pentose phosphate pathway; required for growth on D-glucono-delta-lactone and adaptation to oxidative stress; GND1 has a paralog, GND2, that arose from the whole genome duplication	1-to-2	Anc_5.055	0.975		CAGL0M13343g	12	8	2	21	0	0		15.0669	9	4.81141	27.8103	1.14849	1	23.033	6.27697	12.0334	16.3109
	CAGL0M08118g		YKL180W	RPL17A	Ribosomal 60S subunit protein L17A; copurifies with the Dam1 complex (aka DASH complex); homologous to mammalian ribosomal protein L17 and bacterial L22; RPL17A has a paralog, RPL17B, that arose from the whole genome duplication; protein abundance increases in response to DNA replication stress	1-to-2	Anc_1.161	0.99		CAGL0M08118g	18	2	0	18	0	32		22.0208	3	1.6038	24.018	1.14849	33	11.5165	3.48721	12.5104	12.8109
	CAGL0K08910g		YOR259C	RPT4	ATPase of the 19S regulatory particle of the 26S proteasome; one of six ATPases of the regulatory particle; involved in degradation of ubiquitinated substrates; contributes preferentially to ERAD; required for spindle pole body duplication; mainly nuclear localization	1-to-1	Anc_8.708	0.77		CAGL0K08910g	18	2	5	8	8	0		22.0208	3	9.62282	11.3769	10.3364	1	8.63736	2.09232	12.5104	10.4999
	CAGL0F01595g		YLR066W	SPC3	Subunit of signal peptidase complex; complex catalyzes cleavage of N-terminal signal sequences of proteins targeted to the secretory pathway; homologous to mammalian SPC22/23; other members of the complex are Spc1p, Spc2p, and Sec11p	1-to-1	Anc_8.021	0.99		CAGL0F01595g	13	7	4	7	0	0		16.2258	8	8.01902	10.1128	1.14849	1	2.87912	1.39488	12.1129	9.06593
	CAGL0L05544g		YJL124C	LSM1	Lsm (Like Sm) protein; forms heteroheptameric complex (with Lsm2p, Lsm3p, Lsm4p, Lsm5p, Lsm6p, and Lsm7p) involved in degradation of cytoplasmic mRNAs; unlike most Sm-like proteins, Lsm1p requires both its SM-domain and C-terminal domain for RNA-binding; forms cytoplasmic foci upon DNA replication stress	1-to-1	Anc_1.230	0.645		CAGL0L05544g	19	1	6	4	0	0		23.1798	2	11.2266	6.32052	1.14849	1	1.43956	13.2514	12.5899	8.77358
	CAGL0J06864g		YPL121C	MEI5	Meiosis-specific protein involved in meiotic recombination; involved in DMC1-dependent meiotic recombination; forms heterodimer with Sae3p; proposed to be an assembly factor for Dmc1p	1-to-1	Anc_8.618	0.505		CAGL0J06864g	19	1	0	7	6	1		23.1798	2	1.6038	10.1128	8.03943	2	4.31868	9.76418	12.5899	5.85832
	CAGL0J02244g		YER003C	PMI40	Mannose-6-phosphate isomerase; catalyzes the interconversion of fructose-6-P and mannose-6-P; required for early steps in protein mannosylation	1-to-1	Anc_7.147	0.855		CAGL0J02244g	18	2	3	2	0	0		22.0208	3	6.41522	3.79231	1.14849	1	1.43956	3.48721	12.5104	5.10377
	CAGL0F04873g		YPR159W	KRE6	Type II integral membrane protein; required for beta-1,6 glucan biosynthesis; putative beta-glucan synthase; localizes to ER, plasma membrane, sites of polarized growth and secretory vesicles; functionally redundant with Skn1p; KRE6 has a paralog, SKN1, that arose from the whole genome duplication	2-to-2	Anc_3.508	0.995		CAGL0F04873g	1	19	0	3	0	0		2.31798	20	1.6038	5.05642	1.14849	1	1.43956	1.39488	11.159	3.33011
	CAGL0M04851g				0	1-to-0	0	0.125		CAGL0M04851g	18	3	34	49	4	23		22.0208	4	56.1331	63.2052	5.74245	24	2.87912	37.6618	13.0104	59.6692
	CAGL0H03839g		YNL003C	PET8	S-adenosylmethionine transporter of the mitochondrial inner membrane; member of the mitochondrial carrier family; required for biotin biosynthesis and respiratory growth	1-to-1	Anc_1.404	0.225		CAGL0H03839g	15	6	31	42	0	6		18.5438	7	51.3217	54.3565	1.14849	7	8.63736	7.67185	12.7719	52.8391
	CAGL0D06028g		YJR053W	BFA1	Component of the GTPase-activating Bfa1p-Bub2p complex; involved in multiple cell cycle checkpoint pathways that control exit from mitosis	1-to-1	Anc_1.494	0.43		CAGL0D06028g	9	12	24	43	37	0		11.5899	13	40.0951	55.6206	43.6426	1	33.1099	50.2158	12.2949	47.8579
	CAGL0K12276g	PHO88	YBR106W	PHO88	Probable membrane protein; involved in phosphate transport; pho88 pho86 double null mutant exhibits enhanced synthesis of repressible acid phosphatase at high inorganic phosphate concentrations	1-to-1	Anc_3.355	0.31		CAGL0K12276g	15	6	22	42	18	52		18.5438	7	36.8875	54.3565	21.8213	53	35.989	3.48721	12.7719	45.622
	CAGL0C03630g		YNR043W	MVD1	Mevalonate pyrophosphate decarboxylase; essential enzyme involved in the biosynthesis of isoprenoids and sterols, including ergosterol; acts as a homodimer	1-to-1	Anc_6.362	0.96		CAGL0C03630g	3	18	49	9	1	0		4.63596	19	80.1902	12.641	2.29698	1	5.75824	4.18465	11.818	46.4156
	CAGL0K11506g		YKL113C	RAD27	5' to 3' exonuclease, 5' flap endonuclease; required for Okazaki fragment processing and maturation, for long-patch base-excision repair and large loop repair (LLR); member of the S. pombe RAD2/FEN1 family; relocalizes to the cytosol in response to hypoxia	1-to-1	Anc_2.459	0.89		CAGL0K11506g	9	12	53	0	0	1		11.5899	13	86.6054	1.2641	1.14849	2	1.43956	4.18465	12.2949	43.9348
	CAGL0K06061g		YLR264W	RPS28B	Protein component of the small (40S) ribosomal subunit; homologous to mammalian ribosomal protein S28, no bacterial homolog; RPS28B has a paralog, RPS28A, that arose from the whole genome duplication	2-to-2	Anc_6.053	0.24		CAGL0K06061g	19	2	35	13	0	0		23.1798	3	57.7369	17.6975	1.14849	1	5.75824	28.5951	13.0899	37.7172
	CAGL0K12298g		YBR107C	IML3	Outer kinetochore protein and component of the Ctf19 complex; involved in the establishment of pericentromeric cohesion during mitosis; prevents non-disjunction of sister chromatids during meiosis II; required for localization of Sgo1p to pericentric sites during meiosis I; orthologous to human centromere constitutive-associated network (CCAN) subunit CENP-L and fission yeast fta1	1-to-1	Anc_3.358	0.04		CAGL0K12298g	16	5	7	22	0	0		19.7028	6	12.8304	29.0744	1.14849	1	10.0769	1.39488	12.8514	20.9524
	CAGL0M05731g		YGL065C	ALG2	Mannosyltransferase in the N-linked glycosylation pathway; catalyzes two consecutive steps in the N-linked glycosylation pathway; alg2 mutants exhibit temperature-sensitive growth and abnormal accumulation of the lipid-linked oligosaccharide Man2GlcNAc2-PP-Dol	1-to-1	Anc_6.219	0.995		CAGL0M05731g	9	12	5	17	8	9		11.5899	13	9.62282	22.7539	10.3364	10	2.87912	9.76418	12.2949	16.1884
	CAGL0J09482g		YPL024W	RMI1	Subunit of the RecQ (Sgs1p) - Topo III (Top3p) complex; stimulates superhelical relaxing and ssDNA binding activities of Top3p; involved in response to DNA damage; functions in S phase-mediated cohesion establishment via a pathway involving the Ctf18-RFC complex and Mrc1p; null mutants display increased rates of recombination and delayed S phase	1-to-1	Anc_8.475	0.88		CAGL0J09482g	5	16	0	13	0	0		6.95394	17	1.6038	17.6975	1.14849	1	23.033	8.36929	11.977	9.65063
	CAGL0I03806g		YDL141W	BPL1	Biotin:apoprotein ligase; covalently modifies proteins with the addition of biotin, required for acetyl-CoA carboxylase (Acc1p) holoenzyme formation	1-to-1	Anc_7.315	0.975		CAGL0I03806g	21	0	0	12	0	1		25.4978	1	1.6038	16.4334	1.14849	2	14.3956	2.78976	13.2489	9.01858
	CAGL0L01925g	UGP1	YKL035W	UGP1	UDP-glucose pyrophosphorylase (UGPase); catalyses the reversible formation of UDP-Glc from glucose 1-phosphate and UTP, involved in a wide variety of metabolic pathways, expression modulated by Pho85p through Pho4p; UGP1 has a paralog, YHL012W, that arose from the whole genome duplication	1-to-2	Anc_2.546	1		CAGL0L01925g	21	0	6	2	0	0		25.4978	1	11.2266	3.79231	1.14849	1	1.43956	1.39488	13.2489	7.50947
	CAGL0K11726g		YDR023W	SES1	Cytosolic seryl-tRNA synthetase; class II aminoacyl-tRNA synthetase that aminoacylates tRNA(Ser), displays tRNA-dependent amino acid recognition which enhances discrimination of the serine substrate, interacts with peroxin Pex21p	1-to-1	Anc_3.251	0.995		CAGL0K11726g	1	20	2	4	0	0		2.31798	21	4.81141	6.32052	1.14849	1	17.2747	2.09232	11.659	5.56597
	CAGL0K00759g	ZPR1	YGR211W	ZPR1	Essential protein with two zinc fingers; present in the nucleus of growing cells but relocates to the cytoplasm in starved cells via a process mediated by Cpr1p; binds to translation elongation factor eEF-1 (Tef1p); relative distribution to the nucleus increases upon DNA replication stress	1-to-1	Anc_5.120	1		CAGL0K00759g	18	3	4	2	0	108		22.0208	4	8.01902	3.79231	1.14849	109	1.43956	16.0411	13.0104	5.90567
	CAGL0D02772g		YLL036C	PRP19	Splicing factor associated with the spliceosome; contains a U-box, a motif found in a class of ubiquitin ligases, and a WD40 domain; relocalizes to the cytosol in response to hypoxia	1-to-1	Anc_4.018	0.99		CAGL0D02772g	12	9	1	5	0	1		15.0669	10	3.20761	7.58463	1.14849	2	8.63736	14.6463	12.5334	5.39612
	CAGL0E06358g	GPM1	YKL152C	GPM1	Tetrameric phosphoglycerate mutase; mediates the conversion of 3-phosphoglycerate to 2-phosphoglycerate during glycolysis and the reverse reaction during gluconeogenesis	1-to-1	Anc_5.257	0.915		CAGL0E06358g	2	19	2	3	0	0		3.47697	20	4.81141	5.05642	1.14849	1	1.43956	1.39488	11.7385	4.93392
	CAGL0J05280g		YJL065C	DLS1	Subunit of ISW2/yCHRAC chromatin accessibility complex; ISW2/yCHRAC also includes Itc1p, Isw2p, and Dpb4p; involved in inheritance of telomeric silencing; DLS1 has a paralog, DPB3, that arose from the whole genome duplication	2-to-2	Anc_1.311	1		CAGL0J05280g	21	0	0	1	0	1		25.4978	1	1.6038	2.52821	1.14849	2	27.3516	1.39488	13.2489	2.06601
	CAGL0B02695g		YDR255C	RMD5	Component of GID Complex that confers ubiquitin ligase (U3) activity; necessary for polyubiquitination and degradation of the gluconeogenic enzyme fructose-1,6-bisphosphatase; forms dimer with Fyv10p that is then recruited to GID Complex by Gid8p; also required for sporulation; conserved protein that has a degenerate RING finger domain	1-to-1	Anc_8.495	0.03		CAGL0B02695g	9	13	77	120	70	886		11.5899	14	125.097	152.957	81.5428	887	15.8352	64.1646	12.7949	139.027
	CAGL0H02783g		YJL076W	NET1	Core subunit of the RENT complex; involved in nucleolar silencing and telophase exit; stimulates transcription by RNA polymerase I and regulates nucleolar structure; NET1 has a paralog, TOF2, that arose from the whole genome duplication	2-to-2	Anc_1.294	0.22		CAGL0H02783g	19	3	49	102	25	0		23.1798	4	80.1902	130.203	29.8608	1	10.0769	56.4927	13.5899	105.196
	CAGL0A01325g	PGD1			0	1-to-0	0	0.495		CAGL0A01325g	20	2	55	85	99	0		24.3388	3	89.813	108.713	114.849	1	64.7802	46.7286	13.6694	99.263
	CAGL0I10560g		YGR128C	UTP8	Nucleolar protein required for export of tRNAs from the nucleus; also copurifies with the small subunit (SSU) processome containing the U3 snoRNA that is involved in processing of pre-18S rRNA	1-to-1	Anc_3.489	0.98		CAGL0I10560g	13	9	50	16	29	56		16.2258	10	81.794	21.4898	34.4547	57	2.87912	3.48721	13.1129	51.6419
	CAGL0M13431g		YHR187W	IKI1	Subunit of hexameric RecA-like ATPase Elp456 Elongator subcomplex; which is required for modification of wobble nucleosides in tRNA; iki1 mutations confer resistance to the K. lactis toxin zymocin	1-to-1	Anc_5.048	0.385		CAGL0M13431g	18	4	49	13	41	0		22.0208	5	80.1902	17.6975	48.2366	1	1.43956	10.4616	13.5104	48.9438
	CAGL0L08756g		YPL012W	RRP12	Protein required for export of the ribosomal subunits; associates with the RNA components of the pre-ribosomes; has a role in nuclear import in association with Pse1p; contains HEAT-repeats	1-to-1	Anc_8.078	0.9		CAGL0L08756g	22	0	43	15	13	892		26.6568	1	70.5674	20.2257	16.0789	893	7.1978	10.4616	13.8284	45.3965
	CAGL0L11550g		YHR102W	KIC1	Protein kinase of the PAK/Ste20 family, required for cell integrity; physically interacts with Cdc31p (centrin), which is a component of the spindle pole body; part of the RAM network that regulates cellular polarity and morphogenesis	1-to-1	Anc_5.406	0.905		CAGL0L11550g	14	8	38	19	43	107		17.3848	9	62.5484	25.2821	50.5336	108	12.956	10.4616	13.1924	43.9152
	CAGL0J01023g		YJL035C	TAD2	Subunit of tRNA-specific adenosine-34 deaminase; forms a heterodimer with Tad3p that converts adenosine to inosine at the wobble position of several tRNAs	1-to-1	Anc_5.238	0.78		CAGL0J01023g	19	3	47	2	0	0		23.1798	4	76.9826	3.79231	1.14849	1	4.31868	4.18465	13.5899	40.3875
	CAGL0B01419g	RIB4	YOL143C	RIB4	Lumazine synthase (DMRL synthase); catalyzes synthesis of immediate precursor to riboflavin; DMRL synthase stands for 6,7-dimethyl-8-ribityllumazine synthase	1-to-1	Anc_3.007	1		CAGL0B01419g	4	18	0	41	44	0		5.79495	19	1.6038	53.0924	51.6821	1	1.43956	1.39488	12.3975	27.3481
	CAGL0F01507g	SLG1	YOR008C	SLG1	Sensor-transducer of the stress-activated PKC1-MPK1 kinase pathway; involved in maintenance of cell wall integrity; required for mitophagy; involved in organization of the actin cytoskeleton; secretory pathway Wsc1p is required for the arrest of secretion response	1-to-1	Anc_7.124	0.31		CAGL0F01507g	22	0	25	15	18	72		26.6568	1	41.6989	20.2257	21.8213	73	4.31868	3.48721	13.8284	30.9623
	CAGL0J02112g		YIL003W	CFD1	Highly conserved iron-sulfur cluster binding protein; localized in the cytoplasm; forms a complex with Nbp35p that is involved in iron-sulfur protein assembly in the cytosol	1-to-1	Anc_7.136	0.42		CAGL0J02112g	9	13	10	24	7	2		11.5899	14	17.6418	31.6026	9.18792	3	18.7143	29.2925	12.7949	24.6222
	CAGL0K06149g		YDR447C	RPS17B	Ribosomal protein 51 (rp51) of the small (40s) subunit; homologous to mammalian ribosomal protein S17, no bacterial homolog; RPS17B has a paralog, RPS17A, that arose from the whole genome duplication; protein abundance increases in response to DNA replication stress	1-to-2	Anc_5.562	0.99		CAGL0K06149g	22	0	18	1	3	0		26.6568	1	30.4723	2.52821	4.59396	1	4.31868	6.27697	13.8284	16.5002
	CAGL0J06798g		YPL124W	SPC29	Inner plaque spindle pole body (SPB) component; links the central plaque component Spc42p to the inner plaque component Spc110p; required for SPB duplication	1-to-1	Anc_8.622	0.96		CAGL0J06798g	0	22	0	2	16	0		1.15899	23	1.6038	3.79231	19.5243	1	1.43956	3.48721	12.0795	2.69806
	CAGL0K09504g		YOR148C	SPP2	Essential protein that promotes the first step of splicing; required for the final stages of spliceosome maturation; interacts with Prp2p, which may release Spp2p from the spliceosome following the first cleavage reaction	1-to-1	Anc_5.484	1		CAGL0K09504g	21	1	0	0	0	0		25.4978	2	1.6038	1.2641	1.14849	1	1.43956	1.39488	13.7489	1.43395
	CAGL0M06369g		YPL086C	ELP3	Subunit of Elongator complex; Elongator is required for modification of wobble nucleosides in tRNA; exhibits histone acetyltransferase activity that is directed to histones H3 and H4; disruption confers resistance to K. lactis zymotoxin	1-to-1	Anc_8.563	0.055		CAGL0M06369g	10	13	34	57	84	3		12.7489	14	56.1331	73.3181	97.6217	4	40.3077	9.06673	13.3744	64.7256
	CAGL0A04807g		YFR052W	RPN12	Subunit of the 19S regulatory particle of the 26S proteasome lid; synthetically lethal with RPT1, which is an ATPase component of the 19S regulatory particle; physically interacts with Nob1p and Rpn3p; protein abundance increases in response to DNA replication stress	1-to-1	Anc_3.580	0.99		CAGL0A04807g	18	5	59	4	5	3		22.0208	6	96.2282	6.32052	6.89094	4	8.63736	11.1591	14.0104	51.2744
	CAGL0F05181g		YDR484W	VPS52	Component of the GARP (Golgi-associated retrograde protein) complex; this complex is required for the recycling of proteins from endosomes to the late Golgi; involved in localization of actin and chitin; members of the GARP complex are Vps51p-Vps52p-Vps53p-Vps54p	1-to-1	Anc_3.102	0.645		CAGL0F05181g	16	7	41	21	2	68		19.7028	8	67.3598	27.8103	3.44547	69	7.1978	7.67185	13.8514	47.585
	CAGL0F06391g		YMR055C	BUB2	Mitotic exit network regulator; forms GTPase-activating Bfa1p-Bub2p complex that binds Tem1p and spindle pole bodies, blocks cell cycle progression before anaphase in response to spindle and kinetochore damage	1-to-1	Anc_2.620	0.865		CAGL0F06391g	13	10	1	45	67	0		16.2258	11	3.20761	58.1488	78.0974	1	5.75824	4.18465	13.6129	30.6782
	CAGL0L07260g		YDL098C	SNU23	Component of the U4/U6.U5 snRNP complex; involved in mRNA splicing via spliceosome	1-to-1	Anc_2.359	0.93		CAGL0L07260g	23	0	0	43	47	0		27.8157	1	1.6038	55.6206	55.1275	1	1.43956	2.78976	14.4079	28.6122
	CAGL0L06050g		YGL183C	MND1	Protein required for recombination and meiotic nuclear division; forms a complex with Hop2p, which is involved in chromosome pairing and repair of meiotic double-strand breaks	1-to-1	Anc_8.143	0.96		CAGL0L06050g	5	18	8	33	34	120		6.95394	19	14.4342	42.9796	40.1972	121	41.7473	21.6207	12.977	28.7069
	CAGL0F01199g		YOL038W	PRE6	Alpha 4 subunit of the 20S proteasome; may replace alpha 3 subunit (Pre9p) under stress conditions to create a more active proteasomal isoform; GFP-fusion protein relocates from cytosol to the mitochondrial surface upon oxidative stress	1-to-1	Anc_7.120	0.91		CAGL0F01199g	9	14	2	36	80	0		11.5899	15	4.81141	46.7719	93.0277	1	11.5165	8.36929	13.2949	25.7916
	CAGL0L04510g		YOR167C	RPS28A	Protein component of the small (40S) ribosomal subunit; homologous to mammalian ribosomal protein S28, no bacterial homolog; RPS28A has a paralog, RPS28B, that arose from the whole genome duplication	2-to-2	Anc_6.053	0.125		CAGL0L04510g	22	1	1	35	28	25		26.6568	2	3.20761	45.5078	33.3062	26	2.87912	19.5284	14.3284	24.3577
	CAGL0L01507g		YML049C	RSE1	Protein involved in pre-mRNA splicing; component of the pre-spliceosome; associates with U2 snRNA; involved in ER to Golgi transport	1-to-1	Anc_1.497	0.865		CAGL0L01507g	18	5	0	35	32	0		22.0208	6	1.6038	45.5078	37.9002	1	5.75824	1.39488	14.0104	23.5558
	CAGL0I01474g		YJR046W	TAH11	DNA replication licensing factor; required for pre-replication complex assembly	1-to-1	Anc_1.475	0.98		CAGL0I01474g	0	23	14	13	0	35		1.15899	24	24.0571	17.6975	1.14849	36	17.2747	7.67185	12.5795	20.8773
	CAGL0J03762g	MET7	YOR241W	MET7	Folylpolyglutamate synthetase; catalyzes extension of the glutamate chains of the folate coenzymes, required for methionine synthesis and for maintenance of mitochondrial DNA; protein abundance increases in response to DNA replication stress	1-to-1	Anc_8.669	0.625		CAGL0J03762g	4	19	7	9	3	1		5.79495	20	12.8304	12.641	4.59396	2	1.43956	9.06673	12.8975	12.7357
	CAGL0I05720g		YMR203W	TOM40	Component of the TOM (translocase of outer membrane) complex; responsible for recognition and initial import steps for all mitochondrially directed proteins; constitutes the core element of the protein conducting pore; pre-Tom40p is phosphorylated by PKA, which impairs its import into mitochondria under non-respiratory conditions	1-to-1	Anc_6.302	0.95		CAGL0I05720g	21	2	14	1	0	0		25.4978	3	24.0571	2.52821	1.14849	1	2.87912	8.36929	14.2489	13.2926
	CAGL0J10560g		YDR439W	LRS4	Nucleolar protein that forms a complex with Csm1p; and then Mam1p at kinetochores during meiosis I to mediate accurate homolog segregation; required for condensin recruitment to the replication fork barrier site and rDNA repeat segregation	1-to-1	Anc_5.553	0.965		CAGL0J10560g	21	2	3	11	0	0		25.4978	3	6.41522	15.1693	1.14849	1	5.75824	3.48721	14.2489	10.7922
	CAGL0L09669g		YKL014C	URB1	Protein required for the normal accumulation of 25S and 5.8S rRNAs; nucleolar protein; associated with the 27SA2 pre-ribosomal particle; proposed to be involved in the biogenesis of the 60S ribosomal subunit	1-to-1	Anc_2.653	0.98		CAGL0L09669g	7	16	3	8	0	1		9.27191	17	6.41522	11.3769	1.14849	2	38.8681	6.97441	13.136	8.89608
	CAGL0I08283g	PRO3	YER023W	PRO3	Delta 1-pyrroline-5-carboxylate reductase; catalyzes the last step in proline biosynthesis	1-to-1	Anc_7.506	0.925		CAGL0I08283g	22	1	7	3	17	0		26.6568	2	12.8304	5.05642	20.6728	1	17.2747	9.76418	14.3284	8.94343
	CAGL0K12606g		YFL034C-B	MOB2	Activator of Cbk1p kinase; component of the RAM signaling network that regulates cellular polarity and morphogenesis; activation of Cbk1p facilitates the Ace2p-dependent daughter cell-specific transcription of genes involved in cell separation; similar to Mob1p	1-to-1	Anc_8.029	0.935		CAGL0K12606g	8	15	1	8	0	0		10.4309	16	3.20761	11.3769	1.14849	1	4.31868	16.0411	13.2155	7.29227
	CAGL0F04961g	SMD2	YLR275W	SMD2	Core Sm protein Sm D2; part of heteroheptameric complex (with Smb1p, Smd1p, Smd3p, Sme1p, Smx3p, and Smx2p) that is part of the spliceosomal U1, U2, U4, and U5 snRNPs; homolog of human Sm D2	1-to-1	Anc_6.072	0.965		CAGL0F04961g	18	5	0	6	0	0		22.0208	6	1.6038	8.84873	1.14849	1	5.75824	6.27697	14.0104	5.22627
	CAGL0M04631g		YLR147C	SMD3	Core Sm protein Sm D3; part of heteroheptameric complex (with Smb1p, Smd1p, Smd2p, Sme1p, Smx3p, and Smx2p) that is part of the spliceosomal U1, U2, U4, and U5 snRNPs; homolog of human Sm D3	1-to-1	Anc_8.358	0.97		CAGL0M04631g	23	0	4	0	0	0		27.8157	1	8.01902	1.2641	1.14849	1	1.43956	1.39488	14.4079	4.64156
	CAGL0K07854g		YPR082C	DIB1	17-kDa component of the U4/U6aU5 tri-snRNP; plays an essential role in pre-mRNA splicing, orthologue of hDIM1, the human U5-specific 15-kDa protein	1-to-1	Anc_3.382	0.985		CAGL0K07854g	18	5	0	3	0	0		22.0208	6	1.6038	5.05642	1.14849	1	14.3956	4.18465	14.0104	3.33011
	CAGL0L05126g		YKL080W	VMA5	Subunit C of the V1 peripheral membrane domain of V-ATPase; part of the electrogenic proton pump found throughout the endomembrane system; required for the V1 domain to assemble onto the vacuolar membrane; the V1 peripheral membrane domain of vacuolar H+-ATPase (V-ATPase) has eight subunits	1-to-1	Anc_2.634	1		CAGL0L05126g	13	10	0	2	0	0		16.2258	11	1.6038	3.79231	1.14849	1	1.43956	1.39488	13.6129	2.69806
	CAGL0M06699g		YIL084C	SDS3	Component of the Rpd3L histone deacetylase complex; required for its structural integrity and catalytic activity, involved in transcriptional silencing and required for sporulation; relocalizes to the cytosol in response to hypoxia; cells defective in SDS3 display pleiotropic phenotypes	1-to-1	Anc_2.301	0.005		CAGL0M06699g	9	15	173	295	181	0		11.5899	16	279.062	374.175	209.025	1	2.87912	68.3492	13.7949	326.618
	CAGL0M07227g		YHR196W	UTP9	Nucleolar protein; component of the small subunit (SSU) processome containing the U3 snoRNA that is involved in processing of pre-18S rRNA	1-to-1	Anc_4.362	0.98		CAGL0M07227g	17	7	25	2	0	7		20.8618	8	41.6989	3.79231	1.14849	8	54.7033	18.8309	14.4309	22.7456
	CAGL0F00099g		0		Putative adhesin-like cell wall protein (adhesin cluster V); predicted GPI-anchor	0	0	0		CAGL0F00099g	20	4	4	7	41	1		24.3388	5	8.01902	10.1128	48.2366	2	5.75824	9.76418	14.6694	9.06593
	CAGL0J09922g		YNL066W	SUN4	Cell wall protein related to glucanases; possibly involved in cell wall septation; member of the SUN family; SUN4 has a paralog, SIM1, that arose from the whole genome duplication	2-to-2	Anc_2.239	0.945		CAGL0J09922g	24	0	1	2	0	1		28.9747	1	3.20761	3.79231	1.14849	2	1.43956	1.39488	14.9874	3.49996
	CAGL0H04521g		YBL092W	RPL32	Ribosomal 60S subunit protein L32; overexpression disrupts telomeric silencing; homologous to mammalian ribosomal protein L32, no bacterial homolog	1-to-1	Anc_7.424	0.975		CAGL0H04521g	24	0	0	3	0	0		28.9747	1	1.6038	5.05642	1.14849	1	1.43956	2.78976	14.9874	3.33011
	CAGL0K05533g		YOR077W	RTS2	Basic zinc-finger protein; similar to human and mouse Kin17 proteins which are chromatin-associated proteins involved in UV response and DNA replication	1-to-1	Anc_5.685	0.995		CAGL0K05533g	24	0	0	3	0	0		28.9747	1	1.6038	5.05642	1.14849	1	1.43956	2.78976	14.9874	3.33011
	CAGL0B01441g	RPD3	YNL330C	RPD3	Histone deacetylase, component of both the Rpd3S and Rpd3L complexes; regulates transcription, silencing, autophagy and other processes by influencing chromatin remodeling; forms at least two different complexes which have distinct functions and members; Rpd3(L) recruitment to the subtelomeric region is regulated by interaction with the arginine methyltransferase, Hmt1p	1-to-1	Anc_3.008	0		CAGL0B01441g	7	18	250	202	0	1		9.27191	19	402.555	256.613	1.14849	2	1.43956	2.09232	14.136	329.584
	CAGL0M13233g		YKL064W	MNR2	Vacuolar membrane protein required for magnesium homeostasis; putative magnesium transporter; has similarity to Alr1p and Alr2p, which mediate influx of Mg2+ and other divalent cations	1-to-1	Anc_2.601	0.01		CAGL0M13233g	16	9	178	255	215	9		19.7028	10	287.081	323.611	248.074	10	2.87912	161.806	14.8514	305.346
	CAGL0G04917g		YLR369W	SSQ1	Mitochondrial hsp70-type molecular chaperone; required for assembly of iron/sulfur clusters into proteins at a step after cluster synthesis, and for maturation of Yfh1p, which is a homolog of human frataxin implicated in Friedreich's ataxia	1-to-1	Anc_4.217	0		CAGL0G04917g	21	4	129	226	22	0		25.4978	5	208.495	286.952	26.4153	1	1.43956	11.1591	15.2489	247.723
	CAGL0I05412g		YKL057C	NUP120	Subunit of the Nup84p subcomplex of the nuclear pore complex (NPC); contributes to nucleocytoplasmic transport and NPC biogenesis and is involved in establishment of a normal nucleocytoplasmic concentration gradient of the GTPase Gsp1p; also plays roles in several processes that may require localization of genes or chromosomes at the nuclear periphery, including double-strand break repair, transc…	1-to-1	Anc_2.582	0.035		CAGL0I05412g	25	0	79	83	0	27		30.1337	1	128.304	106.185	1.14849	28	1.43956	9.76418	15.5669	117.245
	CAGL0B00154g		0		Putative adhesin-like cell wall protein (adhesin cluster V); predicted GPI-anchor	0	0	0		CAGL0B00154g	5	20	5	72	64	36		6.95394	21	9.62282	92.2796	74.6519	37	5206.89	5834.79	13.977	50.9512
	CAGL0G01991g		YOR056C	NOB1	Protein involved in proteasomal and 40S ribosomal subunit biogenesis; required for cleavage of the 20S pre-rRNA to generate the mature 18S rRNA; cleavage is activated by Fun12p, a GTPase and translation initiation factor; relocalizes from nucleus to nucleolus upon DNA replication stress	1-to-1	Anc_5.656	0.39		CAGL0G01991g	14	11	51	20	0	0		17.3848	12	83.3978	26.5462	1.14849	1	12.956	21.6207	14.6924	54.972
	CAGL0G04653g		YDR493W	MZM1	Protein required for assembly of the cytochrome bc(1) complex; acts as a chaperone for Rip1p and facilitates its insertion into the complex at a late stage of assembly; localized to the mitochondrial matrix; null mutant exhibits a respiratory growth defect and reduced mitochondrial zinc levels, which is characteristic of mutations affecting bc(1) complex assembly; human LYRM7 is a functional orth…	1-to-1	Anc_3.089	0.275		CAGL0G04653g	17	8	33	33	28	3		20.8618	9	54.5293	42.9796	33.3062	4	7.1978	4.18465	14.9309	48.7544
	CAGL0H03003g		YGL095C	VPS45	Protein of the Sec1p/Munc-18 family; essential for vacuolar protein sorting; required for the function of Pep12p and the early endosome/late Golgi SNARE Tlg2p; essential for fusion of Golgi-derived vesicles with the prevacuolar compartment	1-to-1	Anc_6.174	0.16		CAGL0H03003g	25	0	18	43	0	0		30.1337	1	30.4723	55.6206	1.14849	1	1.43956	2.09232	15.5669	43.0464
	CAGL0L02299g	VPS1	YKR001C	VPS1	Dynamin-like GTPase required for vacuolar sorting; also involved in actin cytoskeleton organization, endocytosis, late Golgi-retention of some proteins, regulation of peroxisome biogenesis	1-to-1	Anc_2.511	0.04		CAGL0L02299g	16	9	22	32	0	0		19.7028	10	36.8875	41.7155	1.14849	1	8.63736	3.48721	14.8514	39.3015
	CAGL0A04499g		YBL071W-A	KTI11	Zn-ribbon protein that co-purifies with Dph1 and Dph2; in a complex required for synthesis of diphthamide on translation factor eEF2 and with Elongator subunits Iki3p, Elp2p, and Elp3p; involved in modification of wobble nucleosides in tRNAs	1-to-1	Anc_7.394	0.22		CAGL0A04499g	18	7	7	41	4	0		22.0208	8	12.8304	53.0924	5.74245	1	7.1978	6.97441	15.0104	32.9614
	CAGL0H02739g	MAS1	YLR163C	MAS1	Smaller subunit of the mitochondrial processing protease (MPP); essential processing enzyme that cleaves the N-terminal targeting sequences from mitochondrially imported proteins	1-to-1	Anc_8.376	0.985		CAGL0H02739g	13	12	45	0	0	10		16.2258	13	73.775	1.2641	1.14849	11	2.87912	2.09232	14.6129	37.5195
	CAGL0L00605g	CNB1	YKL190W	CNB1	Calcineurin B; regulatory subunit of calcineurin, a Ca++/calmodulin-regulated type 2B protein phosphatase which regulates Crz1p (stress-response transcription factor); other calcineurin subunit encoded by CNA1 and/or CMP1; regulates function of Aly1p alpha-arrestin; myristoylation by Nmt1p reduces calcineurin activity in response to submaximal Ca signals, is needed to prevent constitutive phospha…	1-to-1	Anc_4.292	0.125		CAGL0L00605g	17	8	1	26	1	0		20.8618	9	3.20761	34.1308	2.29698	1	4.31868	1.39488	14.9309	18.6692
	CAGL0G07881g		YGR105W	VMA21	Integral membrane protein required for V-ATPase function; not an actual component of the vacuolar H+-ATPase (V-ATPase) complex; functions in the assembly of the V-ATPase; localized to the yeast endoplasmic reticulum (ER)	1-to-1	Anc_3.449	0.715		CAGL0G07881g	6	19	0	17	28	0		8.11292	20	1.6038	22.7539	33.3062	1	4.31868	6.27697	14.0565	12.1788
	CAGL0L12188g		YLR086W	SMC4	Subunit of the condensin complex; condensin reorganizes chromosomes during both mitosis and meiosis; forms a subcomplex with Smc2p that has ATP-hydrolyzing and DNA-binding activity, but other condensin subunits are required for chromatin binding; required for tRNA gene clustering at the nucleolus; potential Cdc28p substrate	1-to-1	Anc_8.259	1		CAGL0L12188g	23	2	6	1	0	0		27.8157	3	11.2266	2.52821	1.14849	1	1.43956	1.39488	15.4079	6.87742
	CAGL0M05401g		YBR201C-A		Putative protein of unknown function	1-to-1	Anc_8.532	0.33		CAGL0M05401g	16	9	4	2	2	4		19.7028	10	8.01902	3.79231	3.44547	5	4.31868	4.18465	14.8514	5.90567
	CAGL0G08041g		YDR091C	RLI1	Essential iron-sulfur protein; required for ribosome biogenesis and translation initiation and termination; facilitates binding of a multifactor complex (MFC) of initiation factors to the small ribosomal subunit; predicted ABC family ATPase; forms a complex with Lto1p and Yae1p that may be involved in protection of the ribosome from damage due to reactive oxygen species	1-to-1	Anc_8.227	1		CAGL0G08041g	13	12	0	4	0	1		16.2258	13	1.6038	6.32052	1.14849	2	4.31868	6.27697	14.6129	3.96216
	CAGL0F01925g		YLR051C	FCF2	Nucleolar protein involved in the early steps of 35S rRNA processing; interacts with Faf1p; member of a transcriptionally co-regulated set of genes called the RRB regulon; essential gene	1-to-1	Anc_8.054	1		CAGL0F01925g	25	0	0	0	0	0		30.1337	1	1.6038	1.2641	1.14849	1	1.43956	6.97441	15.5669	1.43395
	CAGL0F00539g		YJR064W	CCT5	Subunit of the cytosolic chaperonin Cct ring complex; related to Tcp1p, required for the assembly of actin and tubulins in vivo	1-to-1	Anc_1.513	1		CAGL0F00539g	1	24	0	0	0	0		2.31798	25	1.6038	1.2641	1.14849	1	1.43956	2.09232	13.659	1.43395
	CAGL0G03465g		YER112W	LSM4	Lsm (Like Sm) protein; part of heteroheptameric complexes (Lsm2p-7p and either Lsm1p or 8p): cytoplasmic Lsm1p complex involved in mRNA decay; nuclear Lsm8p complex part of U6 snRNP and possibly involved in processing tRNA, snoRNA, and rRNA; forms cytoplasmic foci upon DNA replication stress	1-to-1	Anc_7.410	0.985		CAGL0G03465g	20	5	0	0	0	0		24.3388	6	1.6038	1.2641	1.14849	1	1.43956	6.27697	15.1694	1.43395
	CAGL0F05357g		YDR207C	UME6	Component of the Rpd3L histone deacetylase complex; key transcriptional regulator of early meiotic genes, binds URS1 upstream regulatory sequence, couples metabolic responses to nutritional cues with initiation and progression of meiosis, forms complex with Ime1p	1-to-1	Anc_8.416	0.92		CAGL0F05357g	16	9	0	0	0	0		19.7028	10	1.6038	1.2641	1.14849	1	2.87912	6.97441	14.8514	1.43395
	CAGL0A03652g		YBR142W	MAK5	Essential nucleolar protein; putative DEAD-box RNA helicase required for maintenance of M1 dsRNA virus; involved in biogenesis of large (60S) ribosomal subunits	1-to-1	Anc_3.122	0.965		CAGL0A03652g	16	9	0	0	0	36		19.7028	10	1.6038	1.2641	1.14849	37	5.75824	10.4616	14.8514	1.43395
	CAGL0E06446g		YKL149C	DBR1	RNA lariat debranching enzyme; catalyzes debranching of lariat introns formed during pre-mRNA splicing; required for efficient Ty1 transposition; knockdown of human homolog Dbr1 rescues toxicity of RNA-binding proteins TDP-43 and FUS which are implicated in amyotrophic lateral sclerosis (ALS), suggests potential therapeutic target for ALS and related TDP-43 proteinopathies	1-to-1	Anc_5.254	0.015		CAGL0E06446g	22	4	59	99	61	582		26.6568	5	96.2282	126.41	71.2064	583	54.7033	36.9644	15.8284	111.319
	CAGL0I02398g		YHR170W	NMD3	Protein involved in nuclear export of the large ribosomal subunit; acts as a Crm1p-dependent adapter protein for export of nascent ribosomal subunits through the nuclear pore complex	1-to-1	Anc_5.067	0.915		CAGL0I02398g	22	4	5	50	1	8		26.6568	5	9.62282	64.4693	2.29698	9	2.87912	5.57953	15.8284	37.0461
	CAGL0L03564g		YJL097W	PHS1	Essential 3-hydroxyacyl-CoA dehydratase of the ER membrane; involved in elongation of very long-chain fatty acids; evolutionarily conserved, similar to mammalian PTPLA and PTPLB; involved in sphingolipid biosynthesis and protein trafficking	1-to-1	Anc_1.269	0.995		CAGL0L03564g	8	18	49	5	2	1		10.4309	19	80.1902	7.58463	3.44547	2	1.43956	13.9488	14.7155	43.8874
	CAGL0M03113g		YJL085W	EXO70	Subunit of the exocyst complex; the exocyst mediates polarized targeting and tethering of post-Golgi secretory vesicles to active sites of exocytosis prior to SNARE-mediated fusion; PtdIns[4,5]P2-binding protein that localizes to exocytic sites in an actin-independent manner, targeting and anchoring the exocyst with Sec3p; involved in exocyst assembly; direct downstream effector of Rho3p and Cdc4…	1-to-1	Anc_1.281	0.92		CAGL0M03113g	11	15	25	13	8	0		13.9079	16	41.6989	17.6975	10.3364	1	34.5495	25.8053	14.9539	29.6982
	CAGL0M10241g		YKL006W	RPL14A	Ribosomal 60S subunit protein L14A; N-terminally acetylated; homologous to mammalian ribosomal protein L14, no bacterial homolog; RPL14A has a paralog, RPL14B, that arose from the whole genome duplication	1-to-2	Anc_2.505	0.94		CAGL0M10241g	25	1	11	0	0	27		30.1337	2	19.2456	1.2641	1.14849	28	25.9121	2.09232	16.0669	10.2549
	CAGL0M01056g		YDR339C	FCF1	Putative PINc domain nuclease; required for early cleavages of 35S pre-rRNA and maturation of 18S rRNA; component of the SSU (small subunit) processome involved in 40S ribosomal subunit biogenesis; copurifies with Faf1p	1-to-1	Anc_5.392	0.975		CAGL0M01056g	26	0	0	8	3	16		31.2927	1	1.6038	11.3769	4.59396	17	4.31868	3.48721	16.1464	6.49037
	CAGL0F07403g		YGL111W	NSA1	Constituent of 66S pre-ribosomal particles; involved in 60S ribosomal subunit biogenesis	1-to-1	Anc_6.144	0.99		CAGL0F07403g	26	0	7	0	0	0		31.2927	1	12.8304	1.2641	1.14849	1	4.31868	6.27697	16.1464	7.04727
	CAGL0G00352g		YGR277C	CAB4	Subunit of the CoA-Synthesizing Protein Complex (CoA-SPC); subunits of this complex are: Cab2p, Cab3p, Cab4p, Cab5p, Sis2p and Vhs3p; probable pantetheine-phosphate adenylyltransferase (PPAT); PPAT catalyzes the fourth step in the biosynthesis of coenzyme A from pantothenate; null mutant lethality is complemented by E. coli coaD (encoding PPAT); widely conserved	1-to-1	Anc_5.017	0.845		CAGL0G00352g	23	3	3	4	39	0		27.8157	4	6.41522	6.32052	45.9396	1	1.43956	9.06673	15.9079	6.36787
	CAGL0G03399g		YER107C	GLE2	RNA export factor associated with the nuclear pore complex (NPC); associates with NUP116p; required for polyadenylated RNA export but not for protein import; homologous to S. pombe Rae1p and human RAE1	1-to-1	Anc_7.405	1		CAGL0G03399g	12	14	1	0	0	0		15.0669	15	3.20761	1.2641	1.14849	1	1.43956	1.39488	15.0334	2.23586
	CAGL0M12408g		YIL052C	RPL34B	Ribosomal 60S subunit protein L34B; homologous to mammalian ribosomal protein L34, no bacterial homolog; RPL34B has a paralog, RPL34A, that arose from the whole genome duplication	1-to-2	Anc_7.237	1		CAGL0M12408g	3	23	0	0	1	21		4.63596	24	1.6038	1.2641	2.29698	22	17.2747	1.39488	14.318	1.43395
	CAGL0J03344g		YER082C	UTP7	Nucleolar protein; component of the small subunit (SSU) processome containing the U3 snoRNA that is involved in processing of pre-18S rRNA	1-to-1	Anc_7.275	0.965		CAGL0J03344g	14	13	96	112	40	1		17.3848	14	155.569	142.844	47.0881	2	7.1978	42.5439	15.6924	149.206
	CAGL0L09779g		YKL018C-A		Putative protein of unknown function; identified by homology; green fluorescent protein (GFP)-fusion protein localizes to the cytoplasm	1-to-1	Anc_2.658	0.435		CAGL0L09779g	2	25	19	58	6	278		3.47697	26	32.0761	74.5822	8.03943	279	5.75824	16.0411	14.7385	53.3291
	CAGL0K10032g		YDR082W	STN1	Telomere end-binding and capping protein; plays a key role with Pol12p in linking telomerase action with completion of lagging strand synthesis, and in a regulatory step required for telomere capping	1-to-1	Anc_8.214	0.715		CAGL0K10032g	27	0	6	43	2	0		32.4517	1	11.2266	55.6206	3.44547	1	7.1978	4.88209	16.7258	33.4236
	CAGL0J10252g		YNL075W	IMP4	Component of the SSU processome; SSU processome is required for pre-18S rRNA processing; interacts with Mpp10p; member of a superfamily of proteins that contain a sigma(70)-like motif and associate with RNAs	1-to-1	Anc_2.221	0.935		CAGL0J10252g	13	14	0	31	23	0		16.2258	15	1.6038	40.4513	27.5638	1	1.43956	6.27697	15.6129	21.0276
	CAGL0I03960g	VMA1	YDL185W	VMA1	Subunit A of the V1 peripheral membrane domain of V-ATPase; protein precursor undergoes self-catalyzed splicing to yield the extein Tfp1p and the intein Vde (PI-SceI), which is a site-specific endonuclease; the V1 peripheral membrane domain of the vacuolar H+-ATPase (V-ATPase) has eight subunits	1-to-1	Anc_7.300	0.53		CAGL0I03960g	8	19	9	6	0	3		10.4309	20	16.038	8.84873	1.14849	4	1.43956	2.78976	15.2155	12.4434
	CAGL0F05753g		YDR182W	CDC1	Putative lipid phosphatase of the endoplasmic reticulum; shows Mn2+ dependence and may affect Ca2+ signaling; mutants display actin and general growth defects and pleiotropic defects in cell cycle progression and organelle distribution	1-to-1	Anc_8.383	0.99		CAGL0F05753g	1	26	1	11	0	0		2.31798	27	3.20761	15.1693	1.14849	1	1.43956	4.18465	14.659	9.18843
	CAGL0H08734g		YPR043W	RPL43A	Ribosomal 60S subunit protein L43A; null mutation confers a dominant lethal phenotype; homologous to mammalian ribosomal protein L37A, no bacterial homolog; RPL43A has a paralog, RPL43B, that arose from the whole genome duplication	1-to-2	Anc_7.466	0.945		CAGL0H08734g	17	10	3	5	0	0		20.8618	11	6.41522	7.58463	1.14849	1	7.1978	1.39488	15.9309	6.99992
	CAGL0J08635g		YOR089C	VPS21	Endosomal Rab family GTPase; required for endocytic transport and sorting of vacuolar hydrolases; required for endosomal localization of the CORVET complex; required with YPT52 for MVB biogenesis and sorting; involved in autophagy and ionic stress tolerance; geranylgeranylation required for membrane association; protein abundance increases in response to DNA replication stress; mammalian Rab5 hom…	1-to-2	Anc_2.196	0.05		CAGL0J08635g	10	18	21	152	110	0		12.7489	19	35.2837	193.408	127.482	1	1.43956	6.97441	15.8744	114.346
	CAGL0M04873g		YOR293W	RPS10A	Protein component of the small (40S) ribosomal subunit; homologous to mammalian ribosomal protein S10, no bacterial homolog; RPS10A has a paralog, RPS10B, that arose from the whole genome duplication	1-to-2	Anc_8.760	0.775		CAGL0M04873g	20	8	28	26	0	0		24.3388	9	46.5103	34.1308	1.14849	1	1.43956	1.39488	16.6694	40.3206
	CAGL0L12298g		YDR113C	PDS1	Securin; inhibits anaphase by binding separin Esp1p; blocks cyclin destruction and mitotic exit, essential for meiotic progression and mitotic cell cycle arrest; localization is cell-cycle dependent and regulated by Cdc28p phosphorylation	1-to-1	Anc_8.265	0.94		CAGL0L12298g	12	16	2	43	85	0		15.0669	17	4.81141	55.6206	98.7702	1	1.43956	1.39488	16.0334	30.216
	CAGL0B04257g		YDR012W	RPL4B	Ribosomal 60S subunit protein L4B; homologous to mammalian ribosomal protein L4 and bacterial L4; RPL4B has a paralog, RPL4A, that arose from the whole genome duplication	1-to-2	Anc_3.232	0.95		CAGL0B04257g	14	14	2	36	33	39		17.3848	15	4.81141	46.7719	39.0487	40	23.033	16.7386	16.1924	25.7916
	CAGL0J10758g		YHR074W	QNS1	Glutamine-dependent NAD(+) synthetase; essential for the formation of NAD(+) from nicotinic acid adenine dinucleotide	1-to-1	Anc_5.357	1		CAGL0J10758g	17	11	7	27	31	9		20.8618	12	12.8304	35.3949	36.7517	10	21.5934	1.39488	16.4309	24.1127
	CAGL0B04037g		YJR017C	ESS1	Peptidylprolyl-cis/trans-isomerase (PPIase); specific for phosphorylated serine and threonine residues N-terminal to proline; regulates phosphorylation of the RNAP II large subunit (Rpo21p) C-terminal domain (CTD); associates with phospho-Ser5 form of RNAP II in vivo; regulates phosphorylation of Ser7 within CTD; present along entire coding length of genes; represses initiation of CUTs; required …	1-to-1	Anc_5.135	0.14		CAGL0B04037g	24	4	9	20	0	0		28.9747	5	16.038	26.5462	1.14849	1	14.3956	2.09232	16.9874	21.2921
	CAGL0H00264g		YLR457C	NBP1	Spindle pole body (SPB) component; required for the insertion of the duplication plaque into the nuclear membrane during SPB duplication; essential for bipolar spindle formation; component of the Mps2p-Bbp1p complex; NBP1 has a paralog, YPR174C, that arose from the whole genome duplication	1-to-2	Anc_7.531	0.41		CAGL0H00264g	17	11	21	7	6	1		20.8618	12	35.2837	10.1128	8.03943	2	5.75824	5.57953	16.4309	22.6983
	CAGL0K10010g		YDR083W	RRP8	Nucleolar S-adenosylmethionine-dependent rRNA methyltransferase; methylates adenine (m1A) of the large subunit (LSU) rRNA at position 645; involved in pre-rRNA cleavage at site A2; mutation is synthetically lethal with a gar1 mutation; deletion disrupts telomere maintenance by influencing the expression of neighboring gene STN1	1-to-1	Anc_8.215	0.73		CAGL0K10010g	9	19	11	10	8	478		11.5899	20	19.2456	13.9052	10.3364	479	27.3516	6.97441	15.7949	16.5754
	CAGL0G09669g		YLR291C	GCD7	Beta subunit of the translation initiation factor eIF2B; the guanine-nucleotide exchange factor for eIF2; activity subsequently regulated by phosphorylated eIF2; first identified as a negative regulator of GCN4 expression	1-to-1	Anc_6.088	0.915		CAGL0G09669g	28	0	3	10	0	10		33.6107	1	6.41522	13.9052	1.14849	11	11.5165	2.09232	17.3053	10.1602
	CAGL0H06809g		YKR020W	VPS51	Component of the GARP (Golgi-associated retrograde protein) complex; this complex is required for the recycling of proteins from endosomes to the late Golgi; links the (VFT/GARP) complex to the SNARE Tlg1p; other members of the GARP complex are Vps51p-Vps52p-Vps53p-Vps54p,	1-to-1	Anc_1.283	0.645		CAGL0H06809g	21	7	9	3	0	0		25.4978	8	16.038	5.05642	1.14849	1	10.0769	7.67185	16.7489	10.5472
	CAGL0H03091g		YGL091C	NBP35	Essential cytoplasmic iron-sulfur cluster binding protein; forms a complex with Cfd1p that is involved in iron-sulfur protein assembly in the cytosol; similar to P-loop NTPases	1-to-1	Anc_6.181	0.99		CAGL0H03091g	28	0	4	4	2	0		33.6107	1	8.01902	6.32052	3.44547	1	1.43956	11.1591	17.3053	7.16977
	CAGL0J00627g		YHR026W	VMA16	Subunit c'' of the vacuolar ATPase; v-ATPase functions in acidification of the vacuole; one of three proteolipid subunits of the V0 domain	1-to-1	Anc_5.270	0.14		CAGL0J00627g	21	7	6	0	0	0		25.4978	8	11.2266	1.2641	1.14849	1	1.43956	1.39488	16.7489	6.24537
	CAGL0E01617g		YOL130W	ALR1	Plasma membrane Mg(2+) transporter; expression and turnover are regulated by Mg(2+) concentration; overexpression confers increased tolerance to Al(3+) and Ga(3+) ions	1-to-1	Anc_3.038	0.985		CAGL0E01617g	0	28	2	1	0	0		1.15899	29	4.81141	2.52821	1.14849	1	1.43956	6.27697	15.0795	3.66981
	CAGL0I06402g		YPR173C	VPS4	AAA-ATPase involved in multivesicular body (MVB) protein sorting; ATP-bound Vps4p localizes to endosomes and catalyzes ESCRT-III disassembly and membrane release; ATPase activity is activated by Vta1p; regulates cellular sterol metabolism	1-to-1	Anc_7.530	0.02		CAGL0I06402g	25	4	246	209	13	9		30.1337	5	396.14	265.462	16.0789	10	2.87912	1.39488	17.5669	330.801
	CAGL0K00803g	TRX2	YLR043C	TRX1	Cytoplasmic thioredoxin isoenzyme; part of thioredoxin system which protects cells against oxidative and reductive stress; forms LMA1 complex with Pbi2p; acts as a cofactor for Tsa1p; required for ER-Golgi transport and vacuole inheritance; with Trx2p, facilitates mitochondrial import of small Tims Tim9p, Tim10p, Tim13p by maintaining them in reduced form; abundance increases iunder DNA replicati…	1-to-2	Anc_5.124	0.03		CAGL0K00803g	20	9	133	104	40	0		24.3388	10	214.91	132.731	47.0881	1	4.31868	101.129	17.1694	173.82
	CAGL0G02651g		YIL097W	FYV10	Subunit of GID complex; involved in proteasome-dependent catabolite inactivation of gluconeogenic enzymes FBPase, PEPCK, and c-MDH; forms dimer with Rmd5p that is then recruited to GID Complex by Gid8p; contains a degenerate RING finger motif needed for GID complex ubiquitin ligase activity in vivo, as well as CTLH and CRA domains; plays role in anti-apoptosis; required for survival upon exposure…	1-to-1	Anc_2.279	0.05		CAGL0G02651g	8	21	85	54	56	59		10.4309	22	137.927	69.5258	65.464	60	24.4725	69.0467	16.2155	103.726
	CAGL0C01463g		YPL180W	TCO89	Subunit of TORC1 (Tor1p or Tor2p-Kog1p-Lst8p-Tco89p); TORC1 complex regulates growth in response to nutrient availability; cooperates with Ssd1p in the maintenance of cellular integrity; deletion strains are hypersensitive to rapamycin	1-to-1	Anc_6.175	0.015		CAGL0C01463g	14	15	46	89	86	19		17.3848	16	75.3788	113.769	99.9187	20	5.75824	72.5339	16.6924	94.5741
	CAGL0H00484g		YJR122W	IBA57	Protein involved in incorporating iron-sulfur clusters into proteins; mitochondrial matrix protein; involved in the incorporation of iron-sulfur clusters into mitochondrial aconitase-type proteins; activates the radical-SAM family members Bio2p and Lip5p; interacts with Ccr4p in the two-hybrid system	1-to-1	Anc_7.508	0.01		CAGL0H00484g	23	6	13	114	42	14		27.8157	7	22.4533	145.372	49.3851	15	18.7143	10.4616	17.4079	83.9126
	CAGL0L12672g		YPL043W	NOP4	Nucleolar protein; essential for processing and maturation of 27S pre-rRNA and large ribosomal subunit biogenesis; constituent of 66S pre-ribosomal particles; contains four RNA recognition motifs (RRMs)	1-to-1	Anc_8.491	0.99		CAGL0L12672g	13	16	6	46	74	1		16.2258	17	11.2266	59.4129	86.1368	2	4.31868	18.8309	16.6129	35.3198
	CAGL0G06798g		YJR005C-A		Putative protein of unknown function; originally identified as a syntenic homolog of an <i>Ashbya gossypii</i> gene; YJR005C-A has a paralog, YGR169C-A, that arose from the whole genome duplication	2-to-2	Anc_5.173	0.85		CAGL0G06798g	29	0	45	1	0	30		34.7697	1	73.775	2.52821	1.14849	31	4.31868	8.36929	17.8848	38.1516
	CAGL0J02442g		YIL022W	TIM44	Essential component of the TIM23 complex; tethers the import motor and regulatory factors (PAM complex) to the translocation channel (Tim23p-Tim17p core complex); TIM23 complex is short for the translocase of the inner mitochondrial membrane	1-to-1	Anc_7.196	0.975		CAGL0J02442g	8	21	11	14	0	33		10.4309	22	19.2456	18.9616	1.14849	34	1.43956	4.88209	16.2155	19.1036
	CAGL0A00099g	EPA19	0		Putative adhesin-like cell wall protein (adhesin cluster I); predicted GPI-anchor	0	0	0		CAGL0A00099g	25	4	9	7	1	0		30.1337	5	16.038	10.1128	2.29698	1	146.835	4.18465	17.5669	13.0754
	CAGL0H06105g		YOR362C	PRE10	Alpha 7 subunit of the 20S proteasome; protein abundance increases in response to DNA replication stress	1-to-1	Anc_7.020	0.975		CAGL0H06105g	13	16	10	0	17	0		16.2258	17	17.6418	1.2641	20.6728	1	11.5165	5.57953	16.6129	9.45298
	CAGL0D04620g		YPR119W	CLB2	B-type cyclin involved in cell cycle progression; activates Cdc28p to promote the transition from G2 to M phase; accumulates during G2 and M, then targeted via a destruction box motif for ubiquitin-mediated degradation by the proteasome; CLB2 has a paralog, CLB1, that arose from the whole genome duplication	2-to-2	Anc_3.452	1		CAGL0D04620g	8	21	4	5	15	592		10.4309	22	8.01902	7.58463	18.3758	593	4.31868	4.88209	16.2155	7.80182
	CAGL0M03993g		YNL312W	RFA2	Subunit of heterotrimeric Replication Protein A (RPA); RPA is a highly conserved single-stranded DNA binding protein involved in DNA replication, repair, and recombination; protein abundance increases in response to DNA replication stress	1-to-1	Anc_3.033	0.995		CAGL0M03993g	24	5	6	0	0	1		28.9747	6	11.2266	1.2641	1.14849	2	24.4725	13.2514	17.4874	6.24537
	CAGL0J07766g		YNL248C	RPA49	RNA polymerase I subunit A49	1-to-1	Anc_1.112	0.99375		CAGL0J07766g	1	28	2	0	0	0		2.31798	29	4.81141	1.2641	1.14849	1	17.2747	1.39488	15.659	3.03776
	CAGL0M02849g		YGR214W	RPS0A	Ribosomal 40S subunit protein S0A; required for maturation of 18S rRNA along with Rps0Bp; deletion of either RPS0 gene reduces growth rate, deletion of both genes is lethal; homologous to human ribosomal protein SA and bacterial S2; RPS0A has a paralog, RPS0B, that arose from the whole genome duplication;	1-to-2	Anc_5.116	0.995		CAGL0M02849g	24	5	0	1	0	0		28.9747	6	1.6038	2.52821	1.14849	1	1.43956	2.09232	17.4874	2.06601
	CAGL0H09196g	VRG4	YGL225W	VRG4	Golgi GDP-mannose transporter; regulates Golgi function and glycosylation in Golgi; VRG4 has a paralog, HVG1, that arose from the whole genome duplication	1-to-2	Anc_3.538	0.96		CAGL0H09196g	1	28	0	0	0	6		2.31798	29	1.6038	1.2641	1.14849	7	4.31868	2.09232	15.659	1.43395
	CAGL0G02761g		YIL103W	DPH1	Protein required for synthesis of diphthamide; required along with Dph2p, Kti11p, Jjj3p, and Dph5p; diphthamide is a modified histidine residue of translation elongation factor 2 (Eft1p or Eft2p); may act in a complex with Dph2p and Kti11p	1-to-1	Anc_2.272	0.01		CAGL0G02761g	15	15	53	141	63	21		18.5438	16	86.6054	179.503	73.5034	22	7.1978	48.1234	17.2719	133.054
	CAGL0L03784g		YOR098C	NUP1	FG-nucleoporin component of central core of the nuclear pore complex; contributes directly to nucleocytoplasmic transport and maintenance of thenuclear pore complex (NPC) permeability barrier; possible karyopherin release factor that accelerates release of karyopherin-cargo complexes after transport across NPC; both NUP1 and NUP60 are homologous to human NUP153	1-to-1	Anc_2.186	0.45		CAGL0L03784g	11	19	24	78	0	73		13.9079	20	40.0951	99.8643	1.14849	74	7.1978	6.97441	16.9539	69.9797
	CAGL0G01694g		YPR107C	YTH1	Essential RNA-binding component of cleavage and polyadenylation factor; contains five zinc fingers; required for pre-mRNA 3'-end processing and polyadenylation; relocalizes to the cytosol in response to hypoxia	1-to-1	Anc_3.422	0.445		CAGL0G01694g	21	9	37	33	17	2		25.4978	10	60.9446	42.9796	20.6728	3	21.5934	13.2514	17.7489	51.9621
	CAGL0J10164g	RPL16A	YNL069C	RPL16B	Ribosomal 60S subunit protein L16B; N-terminally acetylated, binds 5.8 S rRNA; transcriptionally regulated by Rap1p; homologous to mammalian ribosomal protein L13A and bacterial L13; RPL16B has a paralog, RPL16A, that arose from the whole genome duplication	1-to-2	Anc_2.228	0.96		CAGL0J10164g	27	3	42	5	3	2		32.4517	4	68.9636	7.58463	4.59396	3	4.31868	3.48721	18.2258	38.2741
	CAGL0I07117g		YOR143C	THI80	Thiamine pyrophosphokinase; phosphorylates thiamine to produce the coenzyme thiamine pyrophosphate (thiamine diphosphate)	1-to-1	Anc_5.479	0.255		CAGL0I07117g	3	27	35	10	0	2		4.63596	28	57.7369	13.9052	1.14849	3	1.43956	2.78976	16.318	35.821
	CAGL0F05665g		YDR189W	SLY1	Hydrophilic protein involved in ER/Golgi vesicle trafficking; SM (Sec1/Munc-18) family protein that binds the tSNARE Sed5p and stimulates its assembly into a trans-SNARE membrane-protein complex	1-to-1	Anc_8.394	0.975		CAGL0F05665g	16	14	14	26	7	0		19.7028	15	24.0571	34.1308	9.18792	1	11.5165	4.18465	17.3514	29.0939
	CAGL0F02739g		YDR407C	TRS120	One of 10 subunits of the transport protein particle (TRAPP) complex; the TRAPP complex is of the cis-Golgi and mediates vesicle docking and fusion; involved in endoplasmic reticulum (ER) to Golgi membrane traffic	1-to-1	Anc_5.506	0.98		CAGL0F02739g	19	11	23	7	9	21		23.1798	12	38.4913	10.1128	11.4849	22	4.31868	1.39488	17.5899	24.3021
	CAGL0D04114g	NCP1	YHR042W	NCP1	NADP-cytochrome P450 reductase; involved in ergosterol biosynthesis; associated and coordinately regulated with Erg11p	1-to-1	Anc_5.292	0.705		CAGL0D04114g	1	29	5	13	1	0		2.31798	30	9.62282	17.6975	2.29698	1	4.31868	1.39488	16.159	13.6601
	CAGL0F04279g		YBL033C	RIB1	GTP cyclohydrolase II; catalyzes the first step of the riboflavin biosynthesis pathway	1-to-1	Anc_3.319	0.955		CAGL0F04279g	30	0	0	13	36	37		35.9287	1	1.6038	17.6975	42.4942	38	8.63736	1.39488	18.4643	9.65063
	CAGL0D03102g		YJL003W	COX16	Mitochondrial inner membrane protein; required for assembly of cytochrome c oxidase	1-to-1	Anc_5.212	0.31		CAGL0D03102g	27	3	2	10	63	0		32.4517	4	4.81141	13.9052	73.5034	1	5.75824	8.36929	18.2258	9.35828
	CAGL0I04708g	PDX3	YBR035C	PDX3	Pyridoxine (pyridoxamine) phosphate oxidase; has homologs in E. coli and Myxococcus xanthus; transcription is under the general control of nitrogen metabolism	1-to-1	Anc_3.236	0.975		CAGL0I04708g	23	7	5	1	0	32		27.8157	8	9.62282	2.52821	1.14849	33	28.7912	1.39488	17.9079	6.07552
	CAGL0L07414g		YDL105W	NSE4	Component of the SMC5-SMC6 complex; this complex plays a key role in the removal of X-shaped DNA structures that arise between sister chromatids during DNA replication and repair	1-to-1	Anc_2.342	0.95		CAGL0L07414g	21	9	0	6	0	0		25.4978	10	1.6038	8.84873	1.14849	1	11.5165	3.48721	17.7489	5.22627
	CAGL0K00110g	AWP2			0	1-to-0	0	0.68		CAGL0K00110g	21	9	1	4	0	1		25.4978	10	3.20761	6.32052	1.14849	2	1695.8	1136.13	17.7489	4.76407
	CAGL0H06897g		YML098W	TAF13	TFIID subunit (19 kDa); involved in RNA polymerase II transcription initiation, similar to histone H4 with atypical histone fold motif of Spt3-like transcription factors	1-to-1	Anc_8.878	1		CAGL0H06897g	7	23	0	0	0	0		9.27191	24	1.6038	1.2641	1.14849	1	1.43956	1.39488	16.636	1.43395
	CAGL0C00759g		YLR223C	IFH1	Coactivator, regulates transcription of ribosomal protein (RP) genes; recruited to RP gene promoters during optimal growth conditions via Fhl1p; subunit of CURI, a complex that coordinates RP production and pre-rRNA processing; IFH1 has a paralog, CRF1, that arose from the whole genome duplication	1-to-2	Anc_8.434	0.94		CAGL0C00759g	27	4	68	48	29	65		32.4517	5	110.662	61.9411	34.4547	66	1.43956	7.67185	18.7258	86.3018
	CAGL0M07271g		YPL059W	GRX5	Glutathione-dependent oxidoreductase; hydroperoxide and superoxide-radical responsive; mitochondrial matrix protein involved in the synthesis/assembly of iron-sulfur centers; monothiol glutaredoxin subfamily member along with Grx3p and Grx4p	1-to-1	Anc_8.519	0.125		CAGL0M07271g	14	17	32	46	1	0		17.3848	18	52.9255	59.4129	2.29698	1	7.1978	14.6463	17.6924	56.1692
	CAGL0K03795g		YMR128W	ECM16	Essential DEAH-box ATP-dependent RNA helicase specific to U3 snoRNP; predominantly nucleolar in distribution; required for 18S rRNA synthesis	1-to-1	Anc_2.409	1		CAGL0K03795g	0	31	1	74	51	1		1.15899	32	3.20761	94.8078	59.7215	2	1.43956	6.27697	16.5795	49.0077
	CAGL0E01463g	CDC33	YOL139C	CDC33	mRNA cap binding protein and translation initiation factor eIF4E; the eIF4E-cap complex is responsible for mediating cap-dependent mRNA translation via interactions with translation initiation factor eIF4G (Tif4631p or Tif4632p); protein abundance increases in response to DNA replication stress; mutants are defective for adhesion and pseudohyphal growth	1-to-1	Anc_3.020	0.37		CAGL0E01463g	14	17	5	50	15	0		17.3848	18	9.62282	64.4693	18.3758	1	11.5165	11.1591	17.6924	37.0461
	CAGL0M08976g		YDR473C	PRP3	Splicing factor; component of the U4/U6-U5 snRNP complex	1-to-1	Anc_5.608	0.95		CAGL0M08976g	10	21	34	5	0	0		12.7489	22	56.1331	7.58463	1.14849	1	2.87912	5.57953	17.3744	31.8589
	CAGL0E00759g		YDR173C	ARG82	Inositol polyphosphate multikinase (IPMK); sequentially phosphorylates Ins(1,4,5)P3 to form Ins(1,3,4,5,6)P5; also has diphosphoinositol polyphosphate synthase activity; regulates arginine-, phosphate-, and nitrogen-responsive genes	1-to-1	Anc_8.371	0.935		CAGL0E00759g	0	31	27	0	0	84		1.15899	32	44.9065	1.2641	1.14849	85	5.75824	11.8565	16.5795	23.0853
	CAGL0L13112g	RGR1	YLR071C	RGR1	Subunit of the RNA polymerase II mediator complex; associates with core polymerase subunits to form the RNA polymerase II holoenzyme; required for glucose repression, HO repression, RME1 repression and sporulation	1-to-1	Anc_8.015	0.94		CAGL0L13112g	11	20	2	19	0	2		13.9079	21	4.81141	25.2821	1.14849	3	1.43956	2.78976	17.4539	15.0468
	CAGL0J07238g	RPS12	YOR369C	RPS12	Protein component of the small (40S) ribosomal subunit; homologous to mammalian ribosomal protein S12, no bacterial homolog	1-to-1	Anc_7.011	0.675		CAGL0J07238g	31	0	15	4	12	1		37.0877	1	25.6609	6.32052	14.9304	2	5.75824	10.4616	19.0438	15.9907
	CAGL0D04394g		YDR016C	DAD1	Essential subunit of the Dam1 complex (aka DASH complex); complex couples kinetochores to the force produced by MT depolymerization thereby aiding in chromosome segregation; is transferred to the kinetochore prior to mitosis	1-to-1	Anc_3.239	0.79		CAGL0D04394g	27	4	2	12	0	0		32.4517	5	4.81141	16.4334	1.14849	1	8.63736	10.4616	18.7258	10.6224
	CAGL0I03014g		YNL282W	POP3	Subunit of both RNase MRP and nuclear RNase P; RNase MRP cleaves pre-rRNA, while nuclear RNase P cleaves tRNA precursors to generate mature 5' ends and facilitates turnover of nuclear RNAs; relocalizes to the cytosol in response to hypoxia	1-to-1	Anc_3.079	0.96		CAGL0I03014g	30	1	0	4	0	0		35.9287	2	1.6038	6.32052	1.14849	1	21.5934	11.1591	18.9643	3.96216
	CAGL0M03305g		YEL017C-A	PMP2	Proteolipid associated with plasma membrane H(+)-ATPase (Pma1p); regulates plasma membrane H(+)-ATPase activity; protein abundance increases in response to DNA replication stress; PMP2 has a paralog, PMP1, that arose from the whole genome duplication	2-to-2	Anc_1.446	0.945		CAGL0M03305g	10	21	0	0	0	0		12.7489	22	1.6038	1.2641	1.14849	1	54.7033	8.36929	17.3744	1.43395
	CAGL0M13783g		YMR304W	UBP15	Ubiquitin-specific protease involved in protein deubiquitination; catalytic activity regulated by an N-terminal TRAF-like domain and and C-terminal sequences; physically interacts with anaphase-promoting complex/cyclosome (APC/C) activator, Cdh1p; forms a complex with AAA peroxins Pex1p and Pex6p	1-to-1	Anc_5.018	0.005		CAGL0M13783g	15	17	95	117	65	0		18.5438	18	153.965	149.164	75.8004	1	14.3956	85.0878	18.2719	151.565
	CAGL0I05192g		YIL035C	CKA1	Alpha catalytic subunit of casein kinase 2 (CK2); a Ser/Thr protein kinase with roles in cell growth and proliferation; CK2, comprised of CKA1, CKA2, CKB1 and CKB2, has many substrates including transcription factors and all RNA polymerases; regulates Fkh1p-mediated donor preference during mating-type switching	1-to-1	Anc_7.209	0.01		CAGL0I05192g	10	22	85	102	35	1		12.7489	23	137.927	130.203	41.3457	2	31.6703	32.7797	17.8744	134.065
	CAGL0I00352g		YGL058W	RAD6	Ubiquitin-conjugating enzyme (E2); involved in postreplication repair as a heterodimer with Rad18p, DSBR and checkpoint control as a heterodimer with Bre1p, ubiquitin-mediated N-end rule protein degradation as a heterodimer with Ubr1p, as well as endoplasmic reticulum-associated protein degradation (ERAD) with Ubr1p in the absence of canonical ER membrane ligases	1-to-1	Anc_6.109	0		CAGL0I00352g	8	24	68	116	78	14		10.4309	25	110.662	147.9	90.7308	15	24.4725	57.8876	17.7155	129.281
	CAGL0L10015g		YOR045W	TOM6	Component of the TOM (translocase of outer membrane) complex; responsible for recognition and initial import steps for all mitochondrially directed proteins; promotes assembly and stability of the TOM complex	1-to-1	Anc_5.641	0.155		CAGL0L10015g	31	1	8	140	118	0		37.0877	2	14.4342	178.239	136.67	1	1.43956	13.2514	19.5438	96.3365
	CAGL0H00616g		YPL254W	HFI1	Adaptor protein required for structural integrity of the SAGA complex; a histone acetyltransferase-coactivator complex that is involved in global regulation of gene expression through acetylation and transcription functions	1-to-1	Anc_6.290	0.78		CAGL0H00616g	22	10	32	71	42	79		26.6568	11	52.9255	91.0155	49.3851	80	5.75824	20.2258	18.8284	71.9705
	CAGL0L08866g		YPL007C	TFC8	Subunit of RNA polymerase III transcription initiation factor complex; one of six subunits of RNA polymerase III transcription initiation factor complex (TFIIIC); part of TFIIIC TauB domain that binds BoxB promoter sites of tRNA and other genes; linker between TauB and TauA domains; human homolog is TFIIIC-90	1-to-1	Anc_8.082	0.87		CAGL0L08866g	29	3	8	49	42	1		34.7697	4	14.4342	63.2052	49.3851	2	1.43956	6.97441	19.3848	38.8197
	CAGL0H06919g		YML130C	ERO1	Thiol oxidase required for oxidative protein folding in the ER; essential for maintaining proper redox balance in ER; feedback regulation of Ero1p occurs via reduction and oxidation of Ero1p regulatory bonds; reduced Pdi1p activates Ero1p by direct reduction of Ero1p regulatory bonds; depletion of thiol substrates and accumulation of oxidized Pdi1p results in inactivation of Ero1p by both Pdi1p-m…	1-to-1	Anc_8.877	0.935		CAGL0H06919g	17	15	32	18	0	0		20.8618	16	52.9255	24.018	1.14849	1	14.3956	15.3437	18.4309	38.4718
	CAGL0K06380g				0	1-to-0	0	0.355		CAGL0K06380g	0	32	5	8	15	0		1.15899	33	9.62282	11.3769	18.3758	1	43.1868	17.436	17.0795	10.4999
	CAGL0L11946g		YER172C	BRR2	RNA-dependent ATPase RNA helicase (DEIH box); required for disruption of U4/U6 base-pairing in native snRNPs to activate the spliceosome for catalysis; homologous to human U5-200kD	1-to-1	Anc_8.238	0.99		CAGL0L11946g	6	26	0	13	0	0		8.11292	27	1.6038	17.6975	1.14849	1	2.87912	6.97441	17.5565	9.65063
	CAGL0F04983g		YLR276C	DBP9	DEAD-box protein required for 27S rRNA processing; exhibits DNA, RNA and DNA/RNA helicase activities; ATPase activity shows preference for DNA over RNA; DNA helicase activity abolished by mutation in RNA-binding domain	1-to-1	Anc_6.073	0.915		CAGL0F04983g	28	4	7	5	2	0		33.6107	5	12.8304	7.58463	3.44547	1	1.43956	3.48721	19.3053	10.2075
	CAGL0J04378g		YBL020W	RFT1	Membrane protein required for translocation of Man5GlcNac2-PP-Dol; required for translocation of Man5GlcNac2-PP-Dol from the cytoplasmic side to the lumenal side of the ER membrane but is not the flippase; mutation is suppressed by expression of human p53 protein; essential gene	1-to-1	Anc_8.166	0.99		CAGL0J04378g	32	0	3	0	0	0		38.2466	1	6.41522	1.2641	1.14849	1	1.43956	1.39488	19.6233	3.83966
	CAGL0L06952g	TIF34	YMR146C	TIF34	eIF3i subunit of the eukaryotic translation initiation factor 3 (eIF3); subunit of the core complex of eIF3; essential for translation; stimulates rate of ribosomal scanning during translation reinitiation	1-to-1	Anc_2.380	1		CAGL0L06952g	32	0	0	0	0	49		38.2466	1	1.6038	1.2641	1.14849	50	23.033	7.67185	19.6233	1.43395
	CAGL0A00803g		YAL001C	TFC3	Subunit of RNA polymerase III transcription initiation factor complex; part of the TauB domain of TFIIIC that binds DNA at the BoxB promoter sites of tRNA and similar genes; cooperates with Tfc6p in DNA binding; largest of six subunits of the RNA polymerase III transcription initiation factor complex (TFIIIC)	1-to-1	Anc_4.128	0.825		CAGL0A00803g	23	10	211	112	92	0		27.8157	11	340.006	142.844	106.81	1	87.8132	27.8976	19.4079	241.425
	CAGL0K02387g		YGL171W	ROK1	RNA-dependent ATPase; involved in pre-rRNA processing at sites A0, A1, and A2, and in control of cell cycle progression; contains two upstream open reading frames (uORFs) in 5' untranslated region which regulate translation	1-to-1	Anc_8.124	0.97		CAGL0K02387g	4	29	98	10	1	6		5.79495	30	158.777	13.9052	2.29698	7	1.43956	2.78976	17.8975	86.3409
	CAGL0D01496g		YPR067W	ISA2	Protein required for maturation of mitochondrial [4Fe-4S] proteins; functions in a complex with Isa1p and possibly Iba57p; localizes to the mitochondrial intermembrane space, overexpression of ISA2 suppresses grx5 mutations	1-to-1	Anc_3.357	0.22		CAGL0D01496g	22	11	23	69	0	0		26.6568	12	38.4913	88.4873	1.14849	1	8.63736	1.39488	19.3284	63.4893
	CAGL0E06182g		YPL233W	NSL1	Essential component of the MIND kinetochore complex; joins kinetochore subunits contacting DNA to those contacting microtubules; required for accurate chromosome segregation; complex consists of Mtw1p Including Nnf1p-Nsl1p-Dsn1p (MIND)	1-to-1	Anc_6.259	0.89		CAGL0E06182g	13	20	12	50	35	0		16.2258	21	20.8495	64.4693	41.3457	1	17.2747	10.4616	18.6129	42.6594
	CAGL0H06985g		YML093W	UTP14	Subunit of U3-containing Small Subunit (SSU) processome complex; involved in production of 18S rRNA and assembly of small ribosomal subunit	1-to-1	Anc_8.872	0.925		CAGL0H06985g	25	8	6	47	3	0		30.1337	9	11.2266	60.677	4.59396	1	7.1978	8.36929	19.5669	35.9518
	CAGL0G01584g		YNL039W	BDP1	Essential subunit of RNA polymerase III transcription factor (TFIIIB); TFIIIB is involved in transcription of genes encoding tRNAs, 5S rRNA, U6 snRNA, and other small RNAs	1-to-1	Anc_2.282	0.64		CAGL0G01584g	24	9	35	16	26	335		28.9747	10	57.7369	21.4898	31.0092	336	20.1538	2.78976	19.4874	39.6134
	CAGL0B04169g		YPR112C	MRD1	Essential conserved small ribosomal subunit (40s) synthesis factor; component of the 90S preribosome; required for production of 18S rRNA and small ribosomal subunit; contains five consensus RNA-binding domains and binds to the pre-rRNA at two sites within the 18S region	1-to-1	Anc_3.432	0.5		CAGL0B04169g	13	20	25	7	2	23		16.2258	21	41.6989	10.1128	3.44547	24	7.1978	14.6463	18.6129	25.9059
	CAGL0E04246g		YML036W	CGI121	Component of the EKC/KEOPS complex; EKC/KEOPS complex is required for t6A tRNA modification and may have roles in telomere maintenance and transcription; Cgi121p is dispensable for tRNA modification; other complex members are Bud32p, Kae1p, Pcc1p, and Gon7p	1-to-1	Anc_5.581	0.935		CAGL0E04246g	25	8	3	24	0	0		30.1337	9	6.41522	31.6026	1.14849	1	5.75824	1.39488	19.5669	19.0089
	CAGL0H07799g		YGL240W	DOC1	Processivity factor; required for the ubiquitination activity of the anaphase promoting complex (APC), mediates the activity of the APC by contributing to substrate recognition; involved in cyclin proteolysis; contains a conserved DOC1 homology domain	1-to-1	Anc_3.562	0.95		CAGL0H07799g	30	3	8	13	0	0		35.9287	4	14.4342	17.6975	1.14849	1	4.31868	16.0411	19.9643	16.0659
	CAGL0L11264g		YML065W	ORC1	Largest subunit of the origin recognition complex; involved in directing DNA replication by binding to replication origins; also involved in transcriptional silencing; exhibits ATPase activity; ORC1 has a paralog, SIR3, that arose from the whole genome duplication	2-to-2	Anc_4.327	0.635		CAGL0L11264g	8	25	8	7	0	4		10.4309	26	14.4342	10.1128	1.14849	5	14.3956	27.2002	18.2155	12.2735
	CAGL0J10010g		YNL062C	GCD10	Subunit of tRNA (1-methyladenosine) methyltransferase with Gcd14p; required for the modification of the adenine at position 58 in tRNAs, especially tRNAi-Met; first identified as a negative regulator of GCN4 expression	1-to-1	Anc_2.246	0.89		CAGL0J10010g	7	26	2	1	0	215		9.27191	27	4.81141	2.52821	1.14849	216	8.63736	14.6463	18.136	3.66981
	CAGL0H08800g		YPL225W		Protein of unknown function; may interact with ribosomes, based on co-purification experiments; green fluorescent protein (GFP)-fusion protein localizes to the cytoplasm; protein abundance increases in response to DNA replication stress	1-to-1	Anc_6.249	0.99		CAGL0H08800g	23	10	2	0	0	1		27.8157	11	4.81141	1.2641	1.14849	2	11.5165	4.88209	19.4079	3.03776
	CAGL0A02596g		YDR356W	SPC110	Inner plaque spindle pole body (SPB) component; ortholog of human kendrin; involved in connecting nuclear microtubules to SPB; interacts with Tub4p-complex and calmodulin; phosphorylated by Mps1p in cell cycle-dependent manner	1-to-1	Anc_5.414	1		CAGL0A02596g	33	0	0	1	0	9		39.4056	1	1.6038	2.52821	1.14849	10	1.43956	1.39488	20.2028	2.06601
	CAGL0D06160g		YGL043W	DST1	General transcription elongation factor TFIIS; enables RNA polymerase II to read through blocks to elongation by stimulating cleavage of nascent transcripts stalled at transcription arrest sites; maintains RNAPII elongation activity on ribosomal protein genes during conditions of transcriptional stress	1-to-1	Anc_4.067	0		CAGL0D06160g	9	25	115	322	35	0		11.5899	26	186.041	408.306	41.3457	1	12.956	10.4616	18.7949	297.174
	CAGL0G05329g		YDR073W	SNF11	Subunit of the SWI/SNF chromatin remodeling complex; involved in transcriptional regulation; interacts with a highly conserved 40-residue sequence of Snf2p; relocates to the cytosol under hypoxic conditions	1-to-1	Anc_8.194	0.035		CAGL0G05329g	16	18	62	169	135	47		19.7028	19	101.04	214.898	156.195	48	34.5495	43.2413	19.3514	157.969
	CAGL0M03641g		YNL293W	MSB3	Rab GTPase-activating protein; regulates endocytosis via inactivation of Vps21p at endosomes and vacuole fusion via inactivation of Ypt7p at vacuoles; also acts on Ypt52p and Sec4p; required for proper actin organization; also localizes to plasma membrane and sites of polarized growth; relocalizes from bud neck to cytoplasm upon DNA replication stress; similar to the TBC-domain Tre2 oncogene; MSB…	1-to-2	Anc_3.064	0.085		CAGL0M03641g	25	9	167	56	93	0		30.1337	10	269.439	72.054	107.958	1	31.6703	13.9488	20.0669	170.747
	CAGL0K01089g		YGR081C	SLX9	Protein required for pre-rRNA processing; associated with the 90S pre-ribosome and 43S small ribosomal subunit precursor; interacts with U3 snoRNA; deletion mutant has synthetic fitness defect with an sgs1 deletion mutant	1-to-1	Anc_3.409	0.01		CAGL0K01089g	19	15	63	90	0	6		23.1798	16	102.643	115.034	1.14849	7	1.43956	23.0156	19.5899	108.838
	CAGL0G09493g		YOR191W	ULS1	Protein involved in proteolytic control of sumoylated substrates; contains RING finger domain; interacts with SUMO (Smt3p); member of the SWI/SNF family of DNA-dependent ATPases; plays a role in antagonizing silencing during mating-type switching; relocalizes from nucleus to cytoplasm upon DNA replication stress	1-to-1	Anc_6.100	0.87		CAGL0G09493g	27	7	129	16	0	1		32.4517	8	208.495	21.4898	1.14849	2	27.3516	13.9488	20.2258	114.992
	CAGL0A00275g		YGL019W	CKB1	Beta regulatory subunit of casein kinase 2 (CK2); a Ser/Thr protein kinase with roles in cell growth and proliferation; CK2, comprised of CKA1, CKA2, CKB1 and CKB2, has many substrates including transcription factors and all RNA polymerases	1-to-1	Anc_4.102	0.02		CAGL0A00275g	18	16	40	86	0	0		22.0208	17	65.756	109.977	1.14849	1	7.1978	9.06673	19.5104	87.8665
	CAGL0C02695g		YAL010C	MDM10	Subunit of both the ERMES complex and the SAM complex; the ERMES complex links the ER to mitochondria; the SAM complex is mitochondrial sorting and assembly machinery that functions in import and assembly of outer membrane beta-barrel proteins	1-to-1	Anc_7.103	0.05		CAGL0C02695g	30	4	70	42	0	0		35.9287	5	113.87	54.3565	1.14849	1	11.5165	2.09232	20.4643	84.1133
	CAGL0K06193g		YDR448W	ADA2	Transcription coactivator; component of the ADA and SAGA transcriptional adaptor/HAT (histone acetyltransferase) complexes	1-to-1	Anc_5.563	0.37		CAGL0K06193g	22	12	31	27	2	67		26.6568	13	51.3217	35.3949	3.44547	68	43.1868	20.9232	19.8284	43.3583
	CAGL0K01441g		YDL043C	PRP11	Subunit of the SF3a splicing factor complex; required for spliceosome assembly	1-to-1	Anc_3.150	0.885		CAGL0K01441g	3	31	41	14	1	0		4.63596	32	67.3598	18.9616	2.29698	1	7.1978	5.57953	18.318	43.1607
	CAGL0H00550g		YJR118C	ILM1	Protein of unknown function; may be involved in mitochondrial DNA maintenance; required for slowed DNA synthesis-induced filamentous growth	1-to-1	Anc_7.504	0.99		CAGL0H00550g	15	19	0	38	52	0		18.5438	20	1.6038	49.3001	60.87	1	4.31868	4.18465	19.2719	25.4519
	CAGL0D02761g		YHR199C-A	NBL1	Subunit of the conserved chromosomal passenger complex (CPC); complex regulates mitotic chromosome segregation; not required for the kinase activity of the complex; mediates the interaction of Sli15p and Bir1p; other complex members are Ipl1p, Sli15p, and Bir1p	1-to-1	Anc_4.371	0.725		CAGL0D02761g	3	31	11	16	67	0		4.63596	32	19.2456	21.4898	78.0974	1	5.75824	4.18465	18.318	20.3677
	CAGL0L02365g		YEL002C	WBP1	Beta subunit of the oligosaccharyl transferase glycoprotein complex; required for N-linked glycosylation of proteins in the endoplasmic reticulum	1-to-1	Anc_7.140	0.99		CAGL0L02365g	0	34	10	5	0	0		1.15899	35	17.6418	7.58463	1.14849	1	1.43956	2.09232	18.0795	12.6132
	CAGL0A03718g		YGL206C	CHC1	Clathrin heavy chain; subunit of the major coat protein involved in intracellular protein transport and endocytosis; the clathrin triskelion is a trimeric molecule composed of three heavy chains that radiate from a vertex and three light chains which bind noncovalently near the vertex of the triskelion; the light chain (CLC1) is thought to regulate function	1-to-1	Anc_3.515	0.945		CAGL0A03718g	22	12	6	9	18	1		26.6568	13	11.2266	12.641	21.8213	2	8.63736	2.09232	19.8284	11.9338
	CAGL0M06567g		YDR021W	FAL1	Nucleolar protein required for maturation of 18S rRNA; member of the eIF4A subfamily of DEAD-box ATP-dependent RNA helicases	1-to-1	Anc_3.249	0.982857		CAGL0M06567g	0	34	0	0	0	38		1.15899	35	1.6038	1.2641	1.14849	39	1.43956	4.88209	18.0795	1.43395
	CAGL0I03300g		YEL029C	BUD16	Putative pyridoxal kinase; a key enzyme involved in pyridoxal 5'-phosphate synthesis, the active form of vitamin B6; required for genome integrity; involved in bud-site selection; similarity to yeast BUD17 and human pyridoxal kinase (PDXK)	1-to-1	Anc_1.471	0.125		CAGL0I03300g	6	29	44	26	13	43		8.11292	30	72.1712	34.1308	16.0789	44	10.0769	8.36929	19.0565	53.151
	CAGL0G01826g		YPR102C	RPL11A	Ribosomal 60S subunit protein L11A; expressed at twice the level of Rpl11Bp; involved in ribosomal assembly; depletion causes degradation of 60S proteins and RNA; homologous to mammalian ribosomal protein L11 and bacterial L5; RPL11A has a paralog, RPL11B, that arose from the whole genome duplication	1-to-2	Anc_3.416	0.895		CAGL0G01826g	3	32	27	36	3	0		4.63596	33	44.9065	46.7719	4.59396	1	41.7473	6.97441	18.818	45.8392
	CAGL0H04763g		YDR432W	NPL3	RNA-binding protein; promotes elongation, regulates termination, and carries poly(A) mRNA from nucleus to cytoplasm; has a role in repressing translation initiation by binding eIF4G; required for pre-mRNA splicing; may have a role in telomere maintenance; dissociation from mRNAs promoted by Mtr10p; phosphorylated by Sky1p in the cytoplasm; protein abundance increases in response to DNA replicatio…	1-to-1	Anc_5.542	0.2		CAGL0H04763g	30	5	30	30	3	6		35.9287	6	49.7179	39.1872	4.59396	7	25.9121	25.8053	20.9643	44.4526
	CAGL0B00352g		YCL059C	KRR1	Nucleolar protein required for rRNA synthesis and ribosomal assembly; required for the synthesis of 18S rRNA and for the assembly of 40S ribosomal subunit; essential gene	1-to-1	Anc_1.006	0.955		CAGL0B00352g	3	32	5	9	16	0		4.63596	33	9.62282	12.641	19.5243	1	11.5165	10.4616	18.818	11.1319
	CAGL0L09471g		YIR008C	PRI1	Subunit of DNA primase; DNA primase is required for DNA synthesis and double-strand break repair	1-to-1	Anc_7.171	1		CAGL0L09471g	18	17	2	5	0	0		22.0208	18	4.81141	7.58463	1.14849	1	1.43956	2.78976	20.0104	6.19802
	CAGL0J09812g	TPS1	YBR126C	TPS1	Synthase subunit of trehalose-6-P synthase/phosphatase complex; synthesizes the storage carbohydrate trehalose; also found in a monomeric form; expression is induced by the stress response and repressed by the Ras-cAMP pathway; protein abundance increases in response to DNA replication stress and in response to prolonged exposure to boric acid	1-to-1	Anc_3.386	0.945		CAGL0J09812g	35	0	2	3	0	115		41.7236	1	4.81141	5.05642	1.14849	116	1.43956	6.97441	21.3618	4.93392
	CAGL0M04829g		YMR229C	RRP5	RNA binding protein involved in synthesis of both 18S and 5.8S rRNAs; component of both the ribosomal small subunit (SSU) processosome and the 90S preribosome; has binding preference for single stranded tracts of U's; relocalizes from nucleolus to nucleus upon DNA replication stress	1-to-1	Anc_8.757	0.995		CAGL0M04829g	3	32	4	0	0	0		4.63596	33	8.01902	1.2641	1.14849	1	10.0769	4.18465	18.818	4.64156
	CAGL0I02376g		YGR251W	NOP19	Ribosome biogenesis factor; nucleolar protein associated with pre-rRNA components of the 90S preribosome, required for cleavage of pre-rRNA at A0, A1 and A2 sites; interacts with RNA helicase Dhr2p and RNA helicase-like protein Utp25p; required for incorporation of Utp25p into preribosomes	1-to-1	Anc_5.068	0.95		CAGL0I02376g	11	24	0	2	10	0		13.9079	25	1.6038	3.79231	12.6334	1	4.31868	22.3181	19.4539	2.69806
	CAGL0F04455g	0	YBL040C	ERD2	Ortholog(s) have HDEL sequence binding activity; role in ER to Golgi vesicle-mediated transport; protein retention in ER lumen and Golgi apparatus; integral component of endoplasmic reticulum membrane localization	1-to-1	Anc_7.479	0.859282		CAGL0F04455g	15	20	0	0	0	0		18.5438	21	1.6038	1.2641	1.14849	1	1.43956	1.39488	19.7719	1.43395
	CAGL0K09922g		YOR359W	VTS1	Flap-structured DNA-binding and RNA-binding protein; stimulates deadenylation-dependent mRNA degradation mediated by the CCR4-NOT deadenylase complex; member of the Smaug (Smg) family of post-transcriptional regulators which bind RNA through a conserved sterile alpha motif (SAM) domain that interacts with Smg recognition element (SREs) containing transcripts; stimulates Dna2p endonuclease activity	1-to-1	Anc_7.027	0.07		CAGL0K09922g	20	16	45	321	21	17		24.3388	17	73.775	407.042	25.2668	18	5.75824	1.39488	20.6694	240.408
	CAGL0B03333g		YBR279W	PAF1	Component of the Paf1p complex involved in transcription elongation; binds to and modulates the activity of RNA polymerases I and II; required for expression of a subset of genes, including cell cycle-regulated genes; involved in SER3 repression by helping to maintain SRG1 transcription-dependent nucleosome occupancy; homolog of human PD2/hPAF1	1-to-1	Anc_1.309	0		CAGL0B03333g	28	8	130	75	63	51		33.6107	9	210.098	96.0719	73.5034	52	24.4725	86.4827	21.3053	153.085
	CAGL0I10224g				0	1-to-0	0	0.37		CAGL0I10224g	18	18	81	109	140	16		22.0208	19	131.512	139.052	161.937	17	8.63736	28.5951	20.5104	135.282
	CAGL0I00814g		YDL081C	RPP1A	Ribosomal stalk protein P1 alpha; involved in the interaction between translational elongation factors and the ribosome; accumulation of P1 in the cytoplasm is regulated by phosphorylation and interaction with the P2 stalk component	1-to-1	Anc_2.388	0.03		CAGL0I00814g	20	16	3	60	0	205		24.3388	17	6.41522	77.1104	1.14849	206	25.9121	7.67185	20.6694	41.7628
	CAGL0M13959g		YMR312W	ELP6	Subunit of hexameric RecA-like ATPase Elp456 Elongator subcomplex; which is required for modification of wobble nucleosides in tRNA; required for Elongator structural integrity	1-to-1	Anc_5.003	0.1		CAGL0M13959g	29	7	2	59	0	0		34.7697	8	4.81141	75.8463	1.14849	1	12.956	2.09232	21.3848	40.3288
	CAGL0G03091g		YGR094W	VAS1	Mitochondrial and cytoplasmic valyl-tRNA synthetase	1-to-1	Anc_3.433	0.96		CAGL0G03091g	15	21	7	37	50	0		18.5438	22	12.8304	48.036	58.573	1	10.0769	10.4616	20.2719	30.4332
	CAGL0C01177g		YLR226W	BUR2	Cyclin for the Sgv1p (Bur1p) protein kinase; Sgv1p and Bur2p comprise a CDK-cyclin complex involved in transcriptional regulation through its phosphorylation of the carboxy-terminal domain of the largest subunit of RNA polymerase II	1-to-1	Anc_8.429	0.925		CAGL0C01177g	18	18	3	17	18	132		22.0208	19	6.41522	22.7539	21.8213	133	1.43956	15.3437	20.5104	14.5845
	CAGL0M10351g		YDR005C	MAF1	Highly conserved negative regulator of RNA polymerase III; involved in control of tRNA processing and stability; binds N-terminal domain of Rpc160p subunit of Pol III to prevent closed-complex formation; localization and activity are regulated by phosphorylation, mediated by TORC1, protein kinase A, and Sch9p; localizes to cytoplasm during vegetative growth and translocates to nucleus and nucleol…	1-to-1	Anc_3.197	0.83		CAGL0M10351g	17	19	10	7	0	0		20.8618	20	17.6418	10.1128	1.14849	1	12.956	5.57953	20.4309	13.8773
	CAGL0D05940g	ERG1	YGR175C	ERG1	Squalene epoxidase; catalyzes the epoxidation of squalene to 2,3-oxidosqualene; plays an essential role in the ergosterol-biosynthesis pathway and is the specific target of the antifungal drug terbinafine	1-to-1	Anc_5.185	0.885		CAGL0D05940g	17	19	8	1	1	19		20.8618	20	14.4342	2.52821	2.29698	20	2.87912	2.78976	20.4309	8.48122
	CAGL0B01903g		YDR121W	DPB4	Subunit of DNA pol epsilon and of ISW2 chromatin accessibility complex; involved in both chromosomal DNA replication and inheritance of telomeric silencing; stabilizes the interaction of Pol epsilon with primer-template DNA, positively affecting the processivity of the polymerase and exonuclease activities of Pol epsilon; interacts with extranucleosomal DNA and acts as anchor point for ISW2 compl…	1-to-1	Anc_8.275	0.965		CAGL0B01903g	22	14	1	1	0	1		26.6568	15	3.20761	2.52821	1.14849	2	2.87912	4.18465	20.8284	2.86791
	CAGL0J00385g		YHR049W	FSH1	Putative serine hydrolase; localizes to both the nucleus and cytoplasm; sequence is similar to S. cerevisiae Fsh2p and Fsh3p and the human candidate tumor suppressor OVCA2	1-to-1	Anc_5.283	0.025		CAGL0J00385g	14	23	45	87	75	0		17.3848	24	73.775	111.241	87.2853	1	40.3077	41.8465	20.6924	92.5081
	CAGL0A01540g		YGL030W	RPL30	Ribosomal 60S subunit protein L30; involved in pre-rRNA processing in the nucleolus; autoregulates splicing of its transcript; homologous to mammalian ribosomal protein L30, no bacterial homolog	1-to-1	Anc_4.085	0.885		CAGL0A01540g	34	3	97	25	0	0		40.5646	4	157.173	32.8667	1.14849	1	18.7143	9.76418	22.2823	95.0198
	CAGL0M00418g		YJR135W-A	TIM8	Mitochondrial intermembrane space protein; forms a complex with Tim13p that delivers a subset of hydrophobic proteins to the TIM22 complex for inner membrane insertion; homolog of human TIMM8A, implicated in Mohr-Tranebjaerg syndrome	1-to-1	Anc_4.367	0.28		CAGL0M00418g	37	0	31	22	49	0		44.0416	1	51.3217	29.0744	57.4245	1	15.8352	10.4616	22.5208	40.1981
	CAGL0L06512g		YGR230W	BNS1	Protein of unknown function; overexpression bypasses need for Spo12p, but not required for meiosis; BNS1 has a paralog, SPO12, that arose from the whole genome duplication	2-to-2	Anc_5.099	0.155		CAGL0L06512g	7	30	7	43	25	17		9.27191	31	12.8304	55.6206	29.8608	18	21.5934	13.9488	20.136	34.2255
	CAGL0D06270g		YGL047W	ALG13	Catalytic component of UDP-GlcNAc transferase; required for the second step of dolichyl-linked oligosaccharide synthesis; anchored to the ER membrane via interaction with Alg14p; similar to bacterial and human glycosyltransferases; protein abundance increases in response to DNA replication stress	1-to-1	Anc_4.058	0.735		CAGL0D06270g	31	6	18	32	9	3		37.0877	7	30.4723	41.7155	11.4849	4	2.87912	16.0411	22.0438	36.0939
	CAGL0F08613g		YGR002C	SWC4	Component of the Swr1p complex that incorporates Htz1p into chromatin; component of the NuA4 histone acetyltransferase complex	1-to-1	Anc_4.137	0.975		CAGL0F08613g	20	17	7	36	23	0		24.3388	18	12.8304	46.7719	27.5638	1	14.3956	2.09232	21.1694	29.8012
	CAGL0I02442g	PUP2	YGR253C	PUP2	Alpha 5 subunit of the 20S proteasome; involved in ubiquitin-dependent catabolism; human homolog is subunit zeta	1-to-1	Anc_5.064	0.95		CAGL0I02442g	20	17	12	21	27	1		24.3388	18	20.8495	27.8103	32.1577	2	1.43956	24.4104	21.1694	24.3299
	CAGL0A02695g		YDR362C	TFC6	Subunit of RNA polymerase III transcription initiation factor complex; one of six subunits of RNA polymerase III transcription initiation factor complex (TFIIIC); part of TFIIIC TauB domain that binds BoxB promoter sites of tRNA and other genes; cooperates with Tfc3p in DNA binding; human homolog is TFIIIC-110	1-to-1	Anc_5.422	0.935		CAGL0A02695g	25	12	21	11	5	2		30.1337	13	35.2837	15.1693	6.89094	3	12.956	21.6207	21.5669	25.2265
	CAGL0H04829g		YML015C	TAF11	TFIID subunit (40 kDa); involved in RNA polymerase II transcription initiation, similar to histone H3 with atypical histone fold motif of Spt3-like transcription factors	1-to-1	Anc_5.546	0.96		CAGL0H04829g	7	30	15	13	24	324		9.27191	31	25.6609	17.6975	28.7123	325	2.87912	6.97441	20.136	21.6792
	CAGL0J11066g		YLR002C	NOC3	Subunit of a nuclear complex with Noc2p and pre-replicative complexes; the Noc2p-Noc3p complex binds to 66S ribosomal precursors to mediate their maturation and intranuclear transport; binds to chromatin at active replication origins, and is required for pre-RC formation and maintenance during DNA replication licensing	1-to-1	Anc_5.222	1		CAGL0J11066g	25	12	1	22	50	0		30.1337	13	3.20761	29.0744	58.573	1	10.0769	2.09232	21.5669	16.141
	CAGL0I03828g	RPB1	YDL140C	RPO21	RNA polymerase II largest subunit B220; part of central core; phosphorylation of C-terminal heptapeptide repeat domain regulates association with transcription and splicing factors; similar to bacterial beta-prime	1-to-1	Anc_7.314	0.99		CAGL0I03828g	31	6	0	17	0	4		37.0877	7	1.6038	22.7539	1.14849	5	15.8352	1.39488	22.0438	12.1788
	CAGL0I01188g		YHR107C	CDC12	Component of the septin ring that is required for cytokinesis; septins are GTP-binding proteins that assemble into rod-like hetero-oligomers that can associate with other rods to form filaments; septin rings at the mother-bud neck act as scaffolds for recruiting cell division factors and as barriers to prevent diffusion of specific proteins between mother and daughter cells	2-to-1	Anc_5.412	0.27		CAGL0I01188g	22	15	2	11	0	96		26.6568	16	4.81141	15.1693	1.14849	97	14.3956	1.39488	21.3284	9.99033
	CAGL0L08338g		YIL138C	TPM2	Minor isoform of tropomyosin; binds to and stabilizes actin cables and filaments, which direct polarized cell growth and the distribution of several organelles; appears to have distinct and also overlapping functions with Tpm1p; TPM2 has a paralog, TPM1, that arose from the whole genome duplication	2-to-2	Anc_2.215	0.95		CAGL0L08338g	37	0	0	12	3	97		44.0416	1	1.6038	16.4334	4.59396	98	2.87912	58.5851	22.5208	9.01858
	CAGL0I04884g		YDL007W	RPT2	ATPase of the 19S regulatory particle of the 26S proteasome; one of six ATPases of the regulatory particle; involved in the degradation of ubiquitinated substrates; required for normal peptide hydrolysis by the core 20S particle	1-to-1	Anc_3.216	0.975		CAGL0I04884g	30	7	6	5	13	1		35.9287	8	11.2266	7.58463	16.0789	2	5.75824	6.27697	21.9643	9.40563
	CAGL0D03410g		YJL025W	RRN7	Component of the core factor (CF) rDNA transcription factor complex; CF is required for transcription of 35S rRNA genes by RNA polymerase I and is composed of Rrn6p, Rrn7p, and Rrn11p	1-to-1	Anc_5.183	0.91		CAGL0D03410g	14	23	1	6	0	0		17.3848	24	3.20761	8.84873	1.14849	1	18.7143	27.2002	20.6924	6.02817
	CAGL0G03003g		YGR090W	UTP22	Component of the small-subunit processome; required for nuclear export of tRNAs; may facilitate binding of Utp8p to aminoacylated tRNAs and their delivery to Los1p for export; conserved from yeast to mammals	1-to-1	Anc_3.426	1		CAGL0G03003g	15	22	6	1	1	0		18.5438	23	11.2266	2.52821	2.29698	1	11.5165	14.6463	20.7719	6.87742
	CAGL0D04290g	SEC14	YMR079W	SEC14	Phosphatidylinositol/phosphatidylcholine transfer protein; involved in regulating PtdIns, PtdCho, and ceramide metabolism, products of which regulate intracellular transport and UPR; has a role in localization of lipid raft proteins; functionally homologous to mammalian PITPs; SEC14 has a paralog, YKL091C, that arose from the whole genome duplication	2-to-2	Anc_2.491	0.82		CAGL0D04290g	34	3	0	5	0	0		40.5646	4	1.6038	7.58463	1.14849	1	1.43956	4.88209	22.2823	4.59422
	CAGL0M06721g		YIL083C	CAB2	Subunit of the CoA-Synthesizing Protein Complex (CoA-SPC); subunits of this complex are: Cab2p, Cab3p, Cab4p, Cab5p, Sis2p and Vhs3p; probable phosphopantothenoylcysteine synthetase (PPCS), which catalyzes the second step of coenzyme A biosynthesis from pantothenate; null mutant lethality is complemented by E. coli coaBC (encoding a bifunctional enzyme with PPCS activity)	1-to-1	Anc_2.305	0.945		CAGL0M06721g	37	0	0	4	0	0		44.0416	1	1.6038	6.32052	1.14849	1	5.75824	6.27697	22.5208	3.96216
	CAGL0B01991g		YDR126W	SWF1	Palmitoyltransferase that acts on transmembrane proteins; including the SNAREs Snc1p, Syn8p, Tlg1p and likely all SNAREs; contains an Asp-His-His-Cys-cysteine rich (DHHC-CRD) domain; may have a role in vacuole fusion	1-to-1	Anc_8.286	0.11		CAGL0B01991g	20	18	110	97	4	0		24.3388	19	178.022	123.882	5.74245	1	1.43956	6.27697	21.6694	150.952
	CAGL0I08371g		YPR162C	ORC4	Subunit of the origin recognition complex (ORC); ORC directs DNA replication by binding to replication origins and is also involved in transcriptional silencing; ORC4 has a paralog, RIF2, that arose from the whole genome duplication	2-to-2	Anc_7.516	0.965		CAGL0I08371g	10	28	82	66	84	191		12.7489	29	133.116	84.695	97.6217	192	7.1978	21.6207	20.8744	108.905
	CAGL0H08371g		YDR047W	HEM12	Uroporphyrinogen decarboxylase; catalyzes the fifth step in the heme biosynthetic pathway; localizes to both the cytoplasm and nucleus; a hem12 mutant has phenotypes similar to patients with porphyria cutanea tarda	1-to-1	Anc_3.294	0.385		CAGL0H08371g	14	24	70	77	65	11		17.3848	25	113.87	98.6002	75.8004	12	10.0769	4.88209	21.1924	106.235
	CAGL0I04972g		YER092W	IES5	Protein that associates with the INO80 chromatin remodeling complex; associates with the complex under low-salt conditions	1-to-1	Anc_7.379	0.24		CAGL0I04972g	21	17	103	40	1	18		25.4978	18	166.796	51.8283	2.29698	19	30.2308	30.6874	21.7489	109.312
	CAGL0J00968g		YLR010C	TEN1	Protein that regulates telomeric length; protects telomeric ends in a complex with Cdc13p and Stn1p	1-to-1	Anc_5.234	0.235		CAGL0J00968g	38	0	8	40	31	13		45.2006	1	14.4342	51.8283	36.7517	14	28.7912	5.57953	23.1003	33.1313
	CAGL0J06006g		YNL153C	GIM3	Subunit of the heterohexameric cochaperone prefoldin complex; prefoldin binds specifically to cytosolic chaperonin and transfers target proteins to it; prefoldin complex also localizes to chromatin of actively transcribed genes in the nucleus and facilitates transcriptional elongation	1-to-1	Anc_2.101	0.205		CAGL0J06006g	17	21	19	9	1	0		20.8618	22	32.0761	12.641	2.29698	1	10.0769	16.7386	21.4309	22.3586
	CAGL0I03894g				0	2-to-1	Anc_7.308	0.33		CAGL0I03894g	22	16	11	17	0	139		26.6568	17	19.2456	22.7539	1.14849	140	15.8352	15.3437	21.8284	20.9998
	CAGL0F05203g	RIB7	YBR153W	RIB7	Diaminohydroxyphoshoribosylaminopyrimidine deaminase; catalyzes the second step of the riboflavin biosynthesis pathway	1-to-1	Anc_3.113	0.66		CAGL0F05203g	8	30	6	13	15	6		10.4309	31	11.2266	17.6975	18.3758	7	4.31868	6.97441	20.7155	14.462
	CAGL0G05071g		YDR062W	LCB2	Component of serine palmitoyltransferase; responsible along with Lcb1p for the first committed step in sphingolipid synthesis, which is the condensation of serine with palmitoyl-CoA to form 3-ketosphinganine	1-to-1	Anc_8.177	0.98		CAGL0G05071g	0	38	0	7	0	6		1.15899	39	1.6038	10.1128	1.14849	7	1.43956	1.39488	20.0795	5.85832
	CAGL0K12826g		YLR075W	RPL10	Ribosomal 60S subunit protein L10; responsible for joining the 40S and 60S subunits; regulates translation initiation; similar to members of the QM gene family; homologous to mammalian ribosomal protein L10 and bacterial L16; protein abundance increases in response to DNA replication stress; mutations in the human ortholog are associated with development of T-cell acute lymphoblastic leukemia and…	1-to-1	Anc_8.010	0.87		CAGL0K12826g	23	15	0	7	0	1		27.8157	16	1.6038	10.1128	1.14849	2	20.1538	1.39488	21.9079	5.85832
	CAGL0K10906g		YMR194W	RPL36A	Ribosomal 60S subunit protein L36A; N-terminally acetylated; binds to 5.8 S rRNA; homologous to mammalian ribosomal protein L36, no bacterial homolog; RPL36A has a paralog, RPL36B, that arose from the whole genome duplication	1-to-2	Anc_6.283	1		CAGL0K10906g	37	1	0	0	0	11		44.0416	2	1.6038	1.2641	1.14849	12	1.43956	1.39488	23.0208	1.43395
	CAGL0G04103g		YJR005W	APL1	Beta-adaptin; large subunit of the clathrin associated protein complex (AP-2); involved in vesicle mediated transport; similar to mammalian beta-chain of the clathrin associated protein complex	1-to-1	Anc_5.229	0.105		CAGL0G04103g	30	9	59	105	119	0		35.9287	10	96.2282	133.995	137.819	1	14.3956	39.7541	22.9643	115.112
	CAGL0L08118g		YCR031C	RPS14A	Protein component of the small (40S) ribosomal subunit; required for ribosome assembly and 20S pre-rRNA processing; mutations confer cryptopleurine resistance; homologous to mammalian ribosomal protein S14 and bacterial S11; RPS14A has a paralog, RPS14B, that arose from the whole genome duplication	2-to-2	Anc_1.146	0.235		CAGL0L08118g	35	4	39	103	0	0		41.7236	5	64.1522	131.467	1.14849	1	1.43956	58.5851	23.3618	97.8095
	CAGL0E01567g	RBX1	YOL133W	HRT1	RING-H2 domain core subunit of multiple ubiquitin ligase complexes; subunit of Skp1-Cullin-F-box (SCF) that tethers the Cdc34p (E2) and Cdc53p (cullin) SCF subunits, and is required for degradation of Gic2p, Far1p, Sic1p and Cln2p; subunit of the Rtt101p-Mms1p-Mms22p ubiquitin ligase that stabilizes replication forks after DNA lesions; subunit of the Cul3p-Elc1p-Ela1p ubiquitin ligase involved in…	1-to-1	Anc_3.028	0.27		CAGL0E01567g	22	17	64	75	79	0		26.6568	18	104.247	96.0719	91.8792	1	1.43956	33.4772	22.3284	100.16
	CAGL0M09064g		YJR093C	FIP1	Subunit of cleavage polyadenylation factor (CPF); interacts directly with poly(A) polymerase (Pap1p) to regulate its activity; bridging factor that links Pap1p and the CPF complex via Yth1p	1-to-1	Anc_7.464	0.86		CAGL0M09064g	6	33	89	7	0	3		8.11292	34	144.342	10.1128	1.14849	4	5.75824	27.2002	21.0565	77.2276
	CAGL0L04664g	HEM15	YOR176W	HEM15	Ferrochelatase; a mitochondrial inner membrane protein, catalyzes the insertion of ferrous iron into protoporphyrin IX, the eighth and final step in the heme biosynthetic pathway	1-to-1	Anc_6.067	0.645		CAGL0L04664g	6	33	40	46	6	0		8.11292	34	65.756	59.4129	8.03943	1	1.43956	2.09232	21.0565	62.5844
	CAGL0M02101g		YPL159C	PET20	Mitochondrial protein; required for respiratory growth under some conditions and for stability of the mitochondrial genome	1-to-1	Anc_8.682	0.255		CAGL0M02101g	21	18	11	70	74	610		25.4978	19	19.2456	89.7514	86.1368	611	73.4176	62.0723	22.2489	54.4985
	CAGL0M03421g				0	1-to-0	0	0.795		CAGL0M03421g	15	24	8	55	20	6		18.5438	25	14.4342	70.7899	24.1183	7	2.87912	29.2925	21.7719	42.612
	CAGL0J11638g		YMR001C	CDC5	Polo-like kinase with multiple functions in mitosis and cytokinesis; regulates Spc72p; also functions in adaptation to DNA damage during meiosis; has similarity to Xenopus Plx1 and S. pombe Plo1p; possible Cdc28p substrate	1-to-1	Anc_6.031	0.975		CAGL0J11638g	14	25	58	2	7	0		17.3848	26	94.6244	3.79231	9.18792	1	24.4725	4.18465	21.6924	49.2084
	CAGL0H05401g		YPL076W	GPI2	Protein involved in the synthesis of GlcNAc-PI; GlcNAc-PI is the first intermediate in the synthesis of glycosylphosphatidylinositol (GPI) anchors; homologous to the human PIG-C protein; GlcNAc-PI stands for N-acetylglucosaminyl phosphatidylinositol	1-to-1	Anc_8.545	0.95		CAGL0H05401g	25	14	2	15	29	0		30.1337	15	4.81141	20.2257	34.4547	1	5.75824	2.09232	22.5669	12.5185
	CAGL0A03971g		YLR200W	YKE2	Subunit of the heterohexameric Gim/prefoldin protein complex; involved in the folding of alpha-tubulin, beta-tubulin, and actin; prefoldin complex also localizes to chromatin of actively transcribed genes in the nucleus and facilitates transcriptional elongation	1-to-1	Anc_7.352	0.855		CAGL0A03971g	2	37	0	10	0	0		3.47697	38	1.6038	13.9052	1.14849	1	1.43956	5.57953	20.7385	7.75448
	CAGL0H00594g		YPL255W	BBP1	Protein required for the spindle pole body (SPB) duplication; localizes at the cytoplasmic side of the central plaque periphery of the SPB; forms a complex with a nuclear envelope protein Mps2p and SPB components Spc29p and Kar1p; required for mitotic functions of Cdc5p	1-to-1	Anc_6.291	0.859282		CAGL0H00594g	26	13	0	0	2	170		31.2927	14	1.6038	1.2641	3.44547	171	17.2747	6.27697	22.6464	1.43395
	CAGL0L13222g		YLR079W	SIC1	Cyclin-dependent kinase inhibitor (CKI); inhibitor of Cdc28-Clb kinase complexes that controls G1/S phase transition, preventing premature S phase and ensuring genomic integrity; phosphorylation targets Sic1p for SCF(CDC4)-dependent turnover; functional homolog of mammalian Kip1	1-to-1	Anc_8.005	0.325		CAGL0L13222g	19	21	36	234	140	2		23.1798	22	59.3408	297.065	161.937	3	28.7912	28.5951	22.5899	178.203
	CAGL0I04114g		YGL227W	VID30	Central component of GID Complex, involved in FBPase degradation; interacts strongly with Gid8p to serve as a scaffold for other GID Complex subunits; contains SPRY domain and 3 domains that are also found in Gid8p - LisH, CTLH, and CRA; required for association of Vid vesicles and actin patches in vacuole import and degradation pathway; shifts the balance of nitrogen metabolism toward glutamate …	1-to-1	Anc_3.544	0.17		CAGL0I04114g	13	27	88	129	147	182		16.2258	28	142.739	164.334	169.977	183	41.7473	81.6006	22.1129	153.536
	CAGL0M13013g		YKL055C	OAR1	Mitochondrial 3-oxoacyl-[acyl-carrier-protein] reductase; may comprise a type II mitochondrial fatty acid synthase along with Mct1p	1-to-1	Anc_2.585	0		CAGL0M13013g	14	26	41	112	0	2		17.3848	27	67.3598	142.844	1.14849	3	8.63736	4.88209	22.1924	105.102
	CAGL0G05786g		YDL212W	SHR3	Endoplasmic reticulum packaging chaperone; required for incorporation of amino acid permeases into COPII coated vesicles for transport to the cell surface	1-to-1	Anc_2.077	0.06		CAGL0G05786g	11	29	38	63	79	40		13.9079	30	62.5484	80.9027	91.8792	41	14.3956	42.5439	21.9539	71.7255
	CAGL0E00957g		YDR166C	SEC5	Essential 107kDa subunit of the exocyst complex; the exocyst mediates polarized targeting and tethering of post-Golgi secretory vesicles to active sites of exocytosis at the plasma membrane prior to SNARE-mediated fusion; involved in assembly of the exocyst complex; required with Sec3p for ER inheritance where it promotes anchoring of the cortical ER at the bud tip	1-to-1	Anc_8.357	0.825		CAGL0E00957g	19	21	54	16	0	0		23.1798	22	88.2092	21.4898	1.14849	1	12.956	13.9488	22.5899	54.8495
	CAGL0F00671g		YOR326W	MYO2	Type V myosin motor involved in actin-based transport of cargos; required for the polarized delivery of secretory vesicles, the vacuole, late Golgi elements, peroxisomes, and the mitotic spindle; MYO2 has a paralog, MYO4, that arose from the whole genome duplication	2-to-2	Anc_7.068	0.785		CAGL0F00671g	17	23	11	56	23	0		20.8618	24	19.2456	72.054	27.5638	1	25.9121	8.36929	22.4309	45.6498
	CAGL0L00341g		YKL172W	EBP2	Required for 25S rRNA maturation and 60S ribosomal subunit assembly; localizes to the nucleolus and in foci along nuclear periphery; constituent of 66S pre-ribosomal particles; cooperates with Rrs1p and Mps3p to mediate telomere clustering by binding Sir4p, but is not involved in telomere tethering	1-to-1	Anc_1.175	0.905		CAGL0L00341g	30	10	12	39	23	2		35.9287	11	20.8495	50.5642	27.5638	3	63.3407	4.18465	23.4643	35.7068
	CAGL0D02150g		YFL017W-A	SMX2	Core Sm protein Sm G; part of heteroheptameric complex (with Smb1p, Smd1p, Smd2p, Smd3p, Sme1p, and Smx3p) that is part of the spliceosomal U1, U2, U4, and U5 snRNPs; homolog of human Sm G	1-to-1	Anc_8.057	0.8		CAGL0D02150g	11	29	0	42	35	0		13.9079	30	1.6038	54.3565	41.3457	1	12.956	4.18465	21.9539	27.9802
	CAGL0E05126g		YGL155W	CDC43	Beta subunit of geranylgeranyltransferase type I; catalyzes geranylgeranylation to the cysteine residue in proteins containing a C-terminal CaaX sequence ending in Leu or Phe; has substrates important for morphogenesis	1-to-1	Anc_2.312	0.96		CAGL0E05126g	16	24	5	34	59	19		19.7028	25	9.62282	44.2437	68.9094	20	12.956	17.436	22.3514	26.9332
	CAGL0L01831g				0	1-to-0	0	0.505		CAGL0L01831g	0	40	22	0	0	0		1.15899	41	36.8875	1.2641	1.14849	1	89.2527	68.3492	21.0795	19.0758
	CAGL0H02607g	SPE2	YOL052C	SPE2	S-adenosylmethionine decarboxylase; required for the biosynthesis of spermidine and spermine; cells lacking Spe2p require spermine or spermidine for growth in the presence of oxygen but not when grown anaerobically	1-to-1	Anc_8.800	0.98		CAGL0H02607g	24	16	2	1	0	71		28.9747	17	4.81141	2.52821	1.14849	72	24.4725	1.39488	22.9874	3.66981
	CAGL0E04334g	ERG11	YHR007C	ERG11	Lanosterol 14-alpha-demethylase; catalyzes the C-14 demethylation of lanosterol to form 4,4''-dimethyl cholesta-8,14,24-triene-3-beta-ol in the ergosterol biosynthesis pathway; member of the cytochrome P450 family; associated and coordinately regulated with the P450 reductase Ncp1p	1-to-1	Anc_5.588	1		CAGL0E04334g	0	40	2	0	0	0		1.15899	41	4.81141	1.2641	1.14849	1	1.43956	3.48721	21.0795	3.03776
	CAGL0I04290g		YGL169W	SUA5	Single-stranded telomeric DNA-binding protein; required for normal telomere length; null mutant lacks N6-threonylcarbamoyl adenosine (t6A) modification in the anticodon loop of ANN-decoding tRNA; member of conserved YrdC/Sua5 family	1-to-1	Anc_8.111	0.995		CAGL0I04290g	30	10	0	1	0	0		35.9287	11	1.6038	2.52821	1.14849	1	7.1978	2.09232	23.4643	2.06601
	CAGL0H04691g		YML009C	MRPL39	Mitochondrial ribosomal protein of the large subunit	1-to-1	Anc_5.537	0.7		CAGL0H04691g	13	27	0	0	36	0		16.2258	28	1.6038	1.2641	42.4942	1	4.31868	11.1591	22.1129	1.43395
	CAGL0F05379g		YDR206W	EBS1	Protein involved in translation inhibition and nonsense-mediated decay; interacts with cap binding protein Cdc33p and with Nam7p; localizes to P-bodies upon glucose starvation; mRNA abundance regulated by mRNA decay factors; EBS1 has a paralog, EST1, that arose from the whole genome duplication	2-to-2	Anc_8.415	0.1		CAGL0F05379g	5	36	59	53	99	48		6.95394	37	96.2282	68.2616	114.849	49	97.8901	285.253	21.977	82.2449
	CAGL0H05093g		YLR384C	IKI3	Subunit of Elongator complex; Elongator is required for modification of wobble nucleosides in tRNA; maintains structural integrity of Elongator; homolog of human IKAP, mutations in which cause familial dysautonomia (FD)	1-to-1	Anc_4.240	0.145		CAGL0H05093g	23	18	25	83	64	0		27.8157	19	41.6989	106.185	74.6519	1	34.5495	11.1591	23.4079	73.9418
	CAGL0G04191g		YGR179C	OKP1	Outer kinetochore protein required for accurate chromosome segregation; component of COMA (Ctf19p, Okp1p, Mcm21p, Ame1p) a kinetochore sub-complex which functions as a platform for kinetochore assembly; orthologous to human centromere constitutive-associated network (CCAN) subunit CENP-Q and fission yeast fta7	1-to-1	Anc_5.181	0.84		CAGL0G04191g	20	21	45	16	0	0		24.3388	22	73.775	21.4898	1.14849	1	5.75824	8.36929	23.1694	47.6324
	CAGL0L02805g		YOR209C	NPT1	Nicotinate phosphoribosyltransferase; acts in the salvage pathway of NAD+ biosynthesis; required for silencing at rDNA and telomeres and has a role in silencing at mating-type loci; localized to the nucleus	1-to-1	Anc_8.625	1		CAGL0L02805g	13	28	0	47	27	38		16.2258	29	1.6038	60.677	32.1577	39	4.31868	5.57953	22.6129	31.1404
	CAGL0K00170g	EPA22			0	1-to-0	0	0.84		CAGL0K00170g	39	2	26	12	16	0		46.3596	3	43.3027	16.4334	19.5243	1	79.1758	155.529	24.6798	29.868
	CAGL0I03388g		YDL165W	CDC36	Component of the kinetochore-associated Ndc80 complex; this complex has multiple roles in regulating mRNA levels including regulation of transcription and destabilizing mRNAs through deadenylation; basal transcription factor	1-to-1	Anc_7.347	0.45		CAGL0I03388g	15	26	5	24	37	0		18.5438	27	9.62282	31.6026	43.6426	1	12.956	24.4104	22.7719	20.6127
	CAGL0L08272g		YIL142W	CCT2	Subunit beta of the cytosolic chaperonin Cct ring complex; related to Tcp1p, required for the assembly of actin and tubulins in vivo	1-to-1	Anc_2.206	0.99		CAGL0L08272g	36	5	0	20	2	0		42.8826	6	1.6038	26.5462	3.44547	1	2.87912	32.7797	24.4413	14.075
	CAGL0K10516g		YFR011C	AIM13	Mitochondrial protein peripheral to the inner membrane; component of the mitochondrial inner membrane organizing system (MINOS, MitOS, or MICOS), a scaffold-like structure on the intermembrane space side of the inner membrane which has a role in the maintenance of crista junctions and inner membrane architecture	1-to-1	Anc_1.370	0.73		CAGL0K10516g	17	24	0	15	3	2		20.8618	25	1.6038	20.2257	4.59396	3	21.5934	4.88209	22.9309	10.9147
	CAGL0L07788g		YCR009C	RVS161	Amphiphysin-like lipid raft protein; interacts with Rvs167p and regulates polarization of the actin cytoskeleton, endocytosis, cell polarity, cell fusion and viability following starvation or osmotic stress	1-to-1	Anc_1.424	0.9		CAGL0L07788g	41	0	10	0	0	0		48.6775	1	17.6418	1.2641	1.14849	1	1.43956	1.39488	24.8388	9.45298
	CAGL0M12991g		YIL078W	THS1	Threonyl-tRNA synthetase; essential cytoplasmic protein	1-to-1	Anc_7.280	0.995		CAGL0M12991g	0	41	0	4	0	0		1.15899	42	1.6038	6.32052	1.14849	1	1.43956	4.88209	21.5795	3.96216
	CAGL0E04972g		YGL145W	TIP20	Peripheral membrane protein required for COPI vesicle fusion to the ER; prohibits back-fusion of COPII vesicles with the ER; forms a tethering complex with Sec39p and Dsl1p that interacts with ER SNAREs Sec20p and Use1p	1-to-1	Anc_2.329	0.985		CAGL0E04972g	27	14	2	0	0	6		32.4517	15	4.81141	1.2641	1.14849	7	17.2747	3.48721	23.7258	3.03776
	CAGL0M02761g	TBF1	YPL128C	TBF1	Telobox-containing general regulatory factor; binds TTAGGG repeats within subtelomeric anti-silencing regions (STARs), blocking silent chromatin propagation; binds majority of snoRNA gene promoters, required for full snoRNA expression; caps DSB flanked by long T2AG3 repeats and blocks checkpoint activation	1-to-1	Anc_8.630	0.02		CAGL0M02761g	28	14	200	312	360	0		33.6107	15	322.365	395.665	414.605	1	60.4615	80.2057	24.3053	359.015
	CAGL0K06369g		YDR460W	TFB3	Subunit of TFIIH and nucleotide excision repair factor 3 complexes; involved in transcription initiation, required for nucleotide excision repair; ring finger protein similar to mammalian CAK and TFIIH subunit	1-to-1	Anc_5.580	0.89		CAGL0K06369g	9	33	39	103	147	0		11.5899	34	64.1522	131.467	169.977	1	7.1978	6.27697	22.7949	97.8095
	CAGL0G08404g		YLR239C	LIP2	Lipoyl ligase; involved in the modification of mitochondrial enzymes by the attachment of lipoic acid groups	1-to-1	Anc_8.407	0.045		CAGL0G08404g	31	11	34	102	38	1		37.0877	12	56.1331	130.203	44.7911	2	15.8352	4.18465	24.5438	93.168
	CAGL0D02090g	ASC1	YMR116C	ASC1	G-protein beta subunit and guanine dissociation inhibitor for Gpa2p; ortholog of RACK1 that inhibits translation; core component of the small (40S) ribosomal subunit; regulates P-body formation induced by replication stress; represses Gcn4p in the absence of amino acid starvation	1-to-1	Anc_2.431	0.105		CAGL0D02090g	10	32	32	54	7	0		12.7489	33	52.9255	69.5258	9.18792	1	4.31868	27.2002	22.8744	61.2256
	CAGL0K04917g	RAP1	YNL216W	RAP1	Essential DNA-binding transcription regulator that binds many loci; involved in transcription activation and repression, chromatin silencing, and telomere length maintenance; relocalizes to the cytosol in response to hypoxia; conserved protein with an N-terminal BRCT domain, a central region with homology to the Myb DNA binding domain, and a C-terminal Rap1-specific protein-interaction domain (RC…	1-to-1	Anc_2.029	0.845		CAGL0K04917g	0	42	62	10	0	45		1.15899	43	101.04	13.9052	1.14849	46	4.31868	2.78976	22.0795	57.4724
	CAGL0J07612g	ZWF1	YNL241C	ZWF1	Glucose-6-phosphate dehydrogenase (G6PD); catalyzes the first step of the pentose phosphate pathway; involved in adapting to oxidatve stress; homolog of the human G6PD which is deficient in patients with hemolytic anemia; protein abundance increases in response to DNA replication stress	1-to-1	Anc_2.003	0.78		CAGL0J07612g	31	11	2	53	3	0		37.0877	12	4.81141	68.2616	4.59396	1	2.87912	9.76418	24.5438	36.5365
	CAGL0I07469g		YOL102C	TPT1	tRNA 2'-phosphotransferase; catalyzes the final step in yeast tRNA splicing: the transfer of the 2'-PO(4) from the splice junction to NAD(+) to form ADP-ribose 1''-2''cyclic phosphate and nicotinamide	1-to-1	Anc_3.088	0.67		CAGL0I07469g	4	38	39	11	7	11		5.79495	39	64.1522	15.1693	9.18792	12	7.1978	8.36929	22.3975	39.6607
	CAGL0L07348g		YDL102W	POL3	Catalytic subunit of DNA polymerase delta; required for chromosomal DNA replication during mitosis and meiosis, intragenic recombination, repair of double strand DNA breaks, and DNA replication during nucleotide excision repair (NER)	1-to-1	Anc_2.351	0.96		CAGL0L07348g	14	28	12	25	34	3		17.3848	29	20.8495	32.8667	40.1972	4	12.956	27.8976	23.1924	26.8581
	CAGL0D05016g		YPR143W	RRP15	Nucleolar protein; constituent of pre-60S ribosomal particles; required for proper processing of the 27S pre-rRNA at the A3 and B1 sites to yield mature 5.8S and 25S rRNAs	1-to-1	Anc_3.480	0.96		CAGL0D05016g	18	24	0	14	0	1		22.0208	25	1.6038	18.9616	1.14849	2	1.43956	2.09232	23.5104	10.2827
	CAGL0L05626g		YJL127C-B		Putative protein of unknown function; identified based on homology to the filamentous fungus, <i>Ashbya gossypii</i>	1-to-1	Anc_1.226	0.55		CAGL0L05626g	5	37	6	4	0	1		6.95394	38	11.2266	6.32052	1.14849	2	27.3516	23.713	22.477	8.77358
	CAGL0C04477g	MED2	YDL005C	MED2	Subunit of the RNA polymerase II mediator complex; associates with core polymerase subunits to form the RNA polymerase II holoenzyme; essential for transcriptional regulation; relocalizes to the cytosol in response to hypoxia	1-to-1	Anc_3.214	0.005		CAGL0C04477g	23	20	377	1180	933	23		27.8157	21	606.238	1492.91	1072.69	24	48.9451	108.103	24.4079	1049.57
	CAGL0A03564g		YLR039C	RIC1	Protein involved in retrograde transport to the cis-Golgi network; forms heterodimer with Rgp1p that acts as a GTP exchange factor for Ypt6p; involved in transcription of rRNA and ribosomal protein genes	1-to-1	Anc_2.402	0.755		CAGL0A03564g	41	2	60	42	20	997		48.6775	3	97.8321	54.3565	24.1183	998	28.7912	9.76418	25.8388	76.0943
	CAGL0J05214g		YJL061W	NUP82	Linker nucleoporin component of the nuclear pore complex (NPC); also part of the NPC cytoplasmic filaments; contributes to nucleocytoplasmic transport and NPC biogenesis; forms stable associations with three FG-nucleoporins (Nsp1p, Nup159p, and Nup116p); relocalizes to the cytosol in response to hypoxia	1-to-1	Anc_1.319	0.965		CAGL0J05214g	25	18	24	32	53	9		30.1337	19	40.0951	41.7155	62.0185	10	2.87912	11.1591	24.5669	40.9053
	CAGL0B01875g		YDR119W-A	COX26	Putative protein of unknown function; copurifies with respiratory chain supercomplexes composed of Complex III (ubiquinol-cytochrome c reductase) and Complex IV (cytochrome c oxidase)	1-to-1	Anc_8.273	0.685		CAGL0B01875g	11	32	33	0	9	29		13.9079	33	54.5293	1.2641	11.4849	30	7.1978	9.76418	23.4539	27.8967
	CAGL0G09218g		YPL193W	RSA1	Protein involved in the assembly of 60S ribosomal subunits; functionally interacts with Dbp6p; functions in a late nucleoplasmic step of the assembly	1-to-1	Anc_6.198	0.615		CAGL0G09218g	33	10	3	29	18	29		39.4056	11	6.41522	37.9231	21.8213	30	61.9011	12.5539	25.2028	22.1692
	CAGL0C00649g	VMA2	YBR127C	VMA2	Subunit B of V1 peripheral membrane domain of vacuolar H+-ATPase; an electrogenic proton pump found throughout the endomembrane system; contains nucleotide binding sites; also detected in the cytoplasm; protein abundance increases in response to DNA replication stress	1-to-1	Anc_3.388	0.91		CAGL0C00649g	39	4	3	22	59	2		46.3596	5	6.41522	29.0744	68.9094	3	11.5165	12.5539	25.6798	17.7448
	CAGL0I00209g		0		Putative adhesin-like cell wall protein (adhesin cluster III); predicted GPI-anchor	0	0	0		CAGL0I00209g	5	38	0	15	30	6		6.95394	39	1.6038	20.2257	35.6032	7	35.989	6.27697	22.977	10.9147
	CAGL0G02409g	SRP40	YKR092C	SRP40	Nucleolar serine-rich protein; role in preribosome assembly or transport; may function as a chaperone of small nucleolar ribonucleoprotein particles (snoRNPs); immunologically and structurally to rat Nopp140	1-to-1	Anc_5.694	0.91		CAGL0G02409g	11	32	6	1	0	138		13.9079	33	11.2266	2.52821	1.14849	139	73.4176	7.67185	23.4539	6.87742
	CAGL0G04983g		YLR363W-A		Protein of unknown function; green fluorescent protein (GFP)-fusion protein localizes to the nucleus; relocalizes from nucleus to nucleolus upon DNA replication stress	1-to-1	Anc_4.208	0.72		CAGL0G04983g	35	8	2	2	0	0		41.7236	9	4.81141	3.79231	1.14849	1	4.31868	2.78976	25.3618	4.30186
	CAGL0M05357g		YBR200W	BEM1	Protein containing SH3-domains; involved in establishing cell polarity and morphogenesis; functions as a scaffold protein for complexes that include Cdc24p, Ste5p, Ste20p, and Rsr1p	1-to-1	Anc_8.539	1		CAGL0M05357g	0	43	0	1	0	1		1.15899	44	1.6038	2.52821	1.14849	2	1.43956	1.39488	22.5795	2.06601
	CAGL0D04796g		YPR131C	NAT3	Catalytic subunit of the NatB N-terminal acetyltransferase; NatB catalyzes acetylation of the amino-terminal methionine residues of all proteins beginning with Met-Asp or Met-Glu and of some proteins beginning with Met-Asn or Met-Met	1-to-1	Anc_3.465	0		CAGL0D04796g	31	13	38	130	212	202		37.0877	14	62.5484	165.598	244.628	203	14.3956	16.7386	25.5438	114.073
	CAGL0B01573g	MTQ2	YDR140W	MTQ2	S-adenosylmethionine-dependent methyltransferase; subunit of complex with Trm112p that methylates translation release factor Sup45p (eRF1) in the ternary complex eRF1-eRF3-GTP; similar to E.coli PrmC; member of the seven beta-strand family	1-to-1	Anc_8.312	0.045		CAGL0B01573g	15	29	75	71	0	78		18.5438	30	121.889	91.0155	1.14849	79	25.9121	2.78976	24.2719	106.452
	CAGL0G00528g		YGR270W	YTA7	Protein that localizes to chromatin; has a role in regulation of histone gene expression; has a bromodomain-like region that interacts with the N-terminal tail of histone H3, and an ATPase domain; relocalizes to the cytosol in response to hypoxia; potentially phosphorylated by Cdc28p	1-to-1	Anc_5.034	0.21		CAGL0G00528g	24	20	73	34	0	0		28.9747	21	118.682	44.2437	1.14849	1	8.63736	25.1079	24.9874	81.4626
	CAGL0J08866g		YLR211C	ATG38	Homodimeric subunit of autophagy-specific PtdIns-3-kinase complex I; required for the integrity of the active PtdIns-3-kinase complex I by maintaining an association between Vps15p-Vps34p and Atg14p-Vps30p subcomplexes; localizes to the pre-autophagosomal structure (PAS) in an Atg14p-dependent manner; ATG38 is non-essential but is required for macroautophagy	1-to-1	Anc_7.325	0.18		CAGL0J08866g	38	6	21	74	72	31		45.2006	7	35.2837	94.8078	83.8398	32	7.1978	8.36929	26.1003	65.0458
	CAGL0E02607g		YML001W	YPT7	Rab family GTPase; GTP-binding protein of the rab family; required for homotypic fusion event in vacuole inheritance, for endosome-endosome fusion; interacts with the cargo selection/retromer complex for retrograde sorting; similar to mammalian Rab7	1-to-1	Anc_6.024	0.12		CAGL0E02607g	21	23	42	42	0	0		25.4978	24	68.9636	54.3565	1.14849	1	2.87912	61.3748	24.7489	61.66
	CAGL0H05863g		YPL101W	ELP4	Subunit of hexameric RecA-like ATPase Elp456 Elongator subcomplex; which is required for modification of wobble nucleosides in tRNA; required for Elongator structural integrity	1-to-1	Anc_8.581	0.175		CAGL0H05863g	26	18	12	47	0	0		31.2927	19	20.8495	60.677	1.14849	1	12.956	19.5284	25.1464	40.7632
	CAGL0B01859g		YDR118W	APC4	Subunit of the Anaphase-Promoting Complex/Cyclosome (APC/C); APC/C is a ubiquitin-protein ligase required for degradation of anaphase inhibitors, including mitotic cyclins, during the metaphase/anaphase transition; component of the platform domain of the APC/C, based on structural analysis; relative distribution to the nucleus increases upon DNA replication stress	1-to-1	Anc_8.270	0.97		CAGL0B01859g	43	1	35	9	33	0		50.9955	2	57.7369	12.641	39.0487	1	10.0769	2.78976	26.4978	35.189
	CAGL0K07139g		YBR231C	SWC5	Component of the SWR1 complex; complex exchanges histone variant H2AZ (Htz1p) for chromatin-bound histone H2A; protein abundance increases in response to DNA replication stress; relocalizes to the cytosol in response to hypoxia	1-to-1	Anc_6.138	0.165		CAGL0K07139g	28	16	17	9	12	16		33.6107	17	28.8685	12.641	14.9304	17	4.31868	29.99	25.3053	20.7548
	CAGL0J06666g		YML108W		Protein of unknown function; structure defines a new subfamily of the split beta-alpha-beta sandwiches; green fluorescent protein (GFP)-fusion protein localizes to the cytoplasm and nucleus; YML108W is not an essential gene; relative distribution to the nucleus increases upon DNA replication stress	1-to-1	Anc_8.830	0.93		CAGL0J06666g	12	32	0	3	0	46		15.0669	33	1.6038	5.05642	1.14849	47	17.2747	6.27697	24.0334	3.33011
	CAGL0G08800g		YIL128W	MET18	Component of cytosolic iron-sulfur protein assembly (CIA) machinery; acts at a late step of Fe-S cluster assembly; forms the CIA targeting complex with Cia1p and Cia2p that directs Fe-S cluster incorporation into a subset of proteins involved in methionine biosynthesis, DNA replication and repair, transcription, and telomere maintenance; ortholog of human MMS19	1-to-1	Anc_2.233	0.895		CAGL0G08800g	6	39	59	100	116	18		8.11292	40	96.2282	127.675	134.373	19	20.1538	6.27697	24.0565	111.951
	CAGL0M04477g		YLR141W	RRN5	Protein involved in transcription of rDNA by RNA polymerase I; transcription factor, member of UAF (upstream activation factor) family along with Rrn9p and Rrn10p	1-to-1	Anc_8.347	0.355		CAGL0M04477g	18	27	12	134	99	142		22.0208	28	20.8495	170.654	114.849	143	2.87912	5.57953	25.0104	95.7518
	CAGL0K12188g		YBR103W	SIF2	WD40 repeat-containing subunit of Set3C histone deacetylase complex; complex represses early/middle sporulation genes; antagonizes telomeric silencing; binds specifically to the Sir4p N-terminus	1-to-1	Anc_3.344	0.035		CAGL0K12188g	40	5	57	74	112	62		47.5186	6	93.0206	94.8078	129.779	63	1.43956	53.703	26.7593	93.9142
	CAGL0K04411g		YGR057C	LST7	Protein possibly involved in a post-Golgi secretory pathway; required for the transport of nitrogen-regulated amino acid permease Gap1p from the Golgi to the cell surface	1-to-1	Anc_4.198	0.005		CAGL0K04411g	35	10	63	50	20	0		41.7236	11	102.643	64.4693	24.1183	1	4.31868	48.8209	26.3618	83.5564
	CAGL0G03377g		YER106W	MAM1	Monopolin; kinetochore associated protein involved in chromosome attachment to meiotic spindle	1-to-1	Anc_7.402	0.11		CAGL0G03377g	32	13	31	46	112	37		38.2466	14	51.3217	59.4129	129.779	38	17.2747	16.7386	26.1233	55.3673
	CAGL0D03564g		YKL193C	SDS22	Regulatory subunit of the type 1 protein phosphatase (PP1) Glc7p; whether it functions as a positive or negative regulator of Glc7p is controversial; involved in the regulation of Glc7p nuclear localization and function	1-to-1	Anc_4.298	0.955		CAGL0D03564g	20	25	53	17	0	0		24.3388	26	86.6054	22.7539	1.14849	1	15.8352	18.1335	25.1694	54.6797
	CAGL0B03899g		YJR012C		Essential protein of unknown function; proposed involvement in transport based on mass spectrometry analysis of copurifying proteins; partially overlaps neighboring ORF, GPI14/YJR013W	1-to-1	Anc_5.148	0.175		CAGL0B03899g	28	17	39	13	12	0		33.6107	18	64.1522	17.6975	14.9304	1	2.87912	28.5951	25.8053	40.9248
	CAGL0K04708g				0	1-to-0	0	0.31		CAGL0K04708g	28	17	7	27	30	11		33.6107	18	12.8304	35.3949	35.6032	12	7.1978	26.5028	25.8053	24.1127
[truncated: 4,157 more rows]
[truncated: 1 more columns]
